# Supplementary material for: Development of a multiplex serological assay reveals a worldwide distribution of murine astrovirus infections in laboratory mice
Source: PLoS One. 2017 Oct 31;12(10):e0187174. doi: 10.1371/journal.pone.0187174 (PMC5663422; doi:10.1371/journal.pone.0187174)
Supplement: S1 Dataset — These data were used to generate Fig 2. (XLSX) [file pone.0187174.s001.xlsx]

## Sheet: Tabelle1
Lab-ID	IgG_MFI	MFI_MuAstV-VP27	MFI_MuAstV-VP34	MFI_MuAstV-VP70-long	MFI_MuAstV-VP70-short	MAstV-RNA-findings (unit)
20152090102	1935	91	87.5	125	110.5	0
20152090202	2116.5	69	85.5	126	85.5	0
20152090302	1514	62.5	67.5	77.5	128	0
20152090402	1503.5	133	116.5	122	108.5	0
20152090502	1967.5	55.5	90	60	59	0
20152300102	2635	385.5	51.5	331.5	292	0
20152300202	3003.5	131.5	37.5	55	134	0
20151890102	1933.5	8302	980.5	8749	719.5	1
20151890202	1749.5	9108	1148.5	9289	361	1
20151890302	1404.5	8232	844.5	5851	338.5	1
20151890402	1973.5	12391.5	7847	9819	4672	1
20151890502	1913.5	10103.5	2241	9093.5	1568	1
20151900102	2842.5	2171	1789.5	2895	1391.5	1
20151900202	1927.5	6436	1469.5	4083	1190.5	1
20151920102	1751.5	14424	8113.5	13939	9615	1
20151920202	1660	13511	10441	12105.5	1650	1
20151920302	2244.5	17367	12736.5	15619	10678	1
20151920402	1847.5	14788	8917.5	15185.5	5907.5	1
20151920502	1782.5	11884.5	6255.5	6879	3067.5	1
20151920602	1233.5	12272.5	9254.5	11240	5464.5	1
20151920702	1652.5	14922	9511	8011.5	10288	1
20151940102	1540.5	8689.5	1393.5	9569	4636	1
20151940202	1849.5	6849	1091.5	7080.5	3106.5	1
20151950102	1845.5	8215.5	1126.5	6916	1215	1
20151950202	1750	8790	7063.5	12755	8355.5	1
20151960102	1800	7873.5	859	8782.5	2476	1
20151960202	2023	13833.5	268	11242	472.5	1
20151990102	2011	14198	4054	13531	2484.5	1
20151990202	1673.5	7752.5	6302.5	9949	6798.5	1
20152000102	1767.5	15057	9199.5	12885	8095	1
20152000202	2190.5	13224.5	9572.5	14055	7277	1
20152080102	2037.5	10953	3817.5	9196	2479	1
20152080202	2867.5	14720	7334.5	12634.5	7616.5	1
20152080302	2080.5	9379	7443.5	12327	4879.5	1
20152080402	2665	16665	12200.5	15904	10092	1
20152080502	1602.5	12749.5	2945.5	11955	2356	1
20152080602	1764	6643	6366	10505.5	1271	1
20152080702	1998	11938.5	4503	10535.5	3504	1
20152080802	1814.5	14135	7989	12191	2382	1
20152080902	2977.5	16013	9862.5	14180.5	6260.5	1
20152100102	1396.5	4395	77	4049	145.5	1
20152100202	1839.5	4542.5	317.5	3056.5	936	1
20152110102	1798.5	11931.5	1615.5	11596.5	2127	1
20152110202	91.5	116.5	49.5	207	213	1
20152120102	1313	7360	5727.5	9069	4364.5	1
20152120202	2392.5	10080	5431.5	9719	4574.5	1
20152130102	1767.5	1821.5	254.5	1638.5	281	1
20152130202	1930.5	4301	40.5	2959.5	118	1
20152140102	1404	590	116	853	144.5	1
20152140202	1	28.5	54	92	114.5	1
20152160102	2230	14150	2106.5	14068	2748	1
20152160202	1522	10323	3583.5	10639	3709	1
20152170102	2160	1157.5	1377	1959	1725	1
20152170202	1895	12270.5	2397	13341.5	2393	1
20152170302	2724	12691	5272.5	13518	6080.5	1
20152180102	1616	1522.5	103	1208	115	1
20152180202	1999	3146	7081	5393	4929.5	1
20152200102	131.5	24	32	26	27	1
20152200202	277	14.5	17	43	21.5	1
20152230102	1929	8013.5	1674.5	7561	1116	1
20152230202	2098.5	5537	980.5	3137	458	1
20152240102	2878	12572.5	5161	11922.5	3087	1
20152240202	3475	14558.5	3396	12144	2898	1
20152240302	2559	9442.5	1286	8764	1047	1
20152250102	626	2	3	1	34	1
20152250202	2413	6620	1520	8052	2647	1
20152260102	3372	4256	375	3187	221	1
20152260202	2429.5	7724	1980.5	6447	1011	1
20152270102	2170.5	10998.5	2677	9712	2841	1
20152270202	2711	5664	1602.5	6019	1599	1
20152280102	2262.5	9936.5	3022	9147.5	2719	1
20152280202	1987.5	8295.5	637.5	5739	349.5	1
20152320102	2298	12362	3951	11620	3430	1
20152320202	1972.5	15542	7166	12988	1602.5	1
20152440302	15151.5	3292	1	1859.5	1	1
20152440402	15614	2773	97	2265	52	1
20152440502	1	1	1	1	1	1
20152440602	15465.5	4902	40.5	3671.5	101	1
20152440702	10823.5	318	60	342	13	1
20152440802	14397	273	1	230.5	1	1
20152440902	8846	699.5	9.5	222.5	1	1
20152441002	10589	800	139	1254.5	124.5	1
20152441102	14227	818	46	697.5	1	1
20152441202	12909.5	907	43	962	3	1
20152441302	7092	326	23	152.5	1	1
20152441402	14320	881	17.5	1198	13	1
20152441502	11639	105	1	165	1	1
20152441602	14825	512	4	288	1	1
20152441702	11204.5	932	21	626.5	1	1
20152441802	12463	544.5	214.5	694	3.5	1
20152441902	14508.5	2745.5	44	1907	1	1
20152442002	13137.5	1388	81	969.5	1	1
20152460102	11552	2439	261	1407	139.5	1
20152460202	15123.5	3708	243	2872	241	1
20152470102	15214	2822.5	95	1993.5	55.5	1
20152470202	11567	4757.5	435	2840	273	1
20152500102	15327	17698.5	9877	12890	326	1
20152500202	13342.5	15059	5483.5	12086.5	1108	1
20152500302	14867	18875	5134.5	15000	3943	1
20152500402	13885	11482	740.5	12688	3774.5	1
20152500502	14538	10980.5	1054.5	7214	1781.5	1
20152500602	12393	11891	3878	5258	810.5	1
20152500702	9924	9692.5	1405	5648.5	2239	1
20152500802	14401.5	5817	6188	10310	4631	1
20152510102	14459.5	13.5	22.5	44.5	15.5	1
20152510202	14454	18	24	183	175	1
20152510302	13743.5	59	97.5	350	206.5	1
20152520102	15633.5	18631	6924	13076	8802	1
20152520202	14818	8865.5	9072	10915	6062.5	1
20152530102	11819.5	7585.5	4305.5	7240.5	4834.5	1
20152530202	15904.5	16155	4031	13447.5	5843.5	1
20152540102	14247.5	5430.5	1360.5	6589.5	1483	1
20152540202	14704	567.5	563	633	240	1
20152550102	13323.5	5661.5	309	3356	291	1
20152550202	15263.5	10997	489	6512	467.5	1
20152560102	13755	10764	1997	8650	1518.5	1
20152560202	15079.5	4828.5	549	4401.5	876	1
20152670102	15025.5	12421	773	7995	1140	1
20152670202	14732.5	5577.5	307	6394	656.5	1
