# Supplementary material for: Development of a multiplex serological assay reveals a worldwide distribution of murine astrovirus infections in laboratory mice
Source: PLoS One. 2017 Oct 31;12(10):e0187174. doi: 10.1371/journal.pone.0187174 (PMC5663422; doi:10.1371/journal.pone.0187174)
Supplement: S2 Dataset — These data were used to generate Fig 3. (XLSX) [file pone.0187174.s002.xlsx]

## Sheet: Test-set
Date	Unit	Lab-ID	IgG_MFI	MuAstV_MFI	MuAstV-RNA-findings (unit)
2015-04-16	5	20152230102	3929.5	3534	1
2015-04-16	5	20152230202	4002	3488	1
2015-04-16	5	20152240102	2976.5	9414.5	1
2015-04-16	5	20152240202	3388.5	6908.5	1
2015-04-16	5	20152240302	2550	7693	1
2015-04-16	5	20152250102	3694	7313	1
2015-04-16	5	20152250202	3290.5	6400.5	1
2015-04-16	2	20152260102	4817	4082	1
2015-04-16	2	20152260202	3995.5	5592	1
2015-04-16	4	20152270102	4596	8147	1
2015-04-16	4	20152270202	3569	5269	1
2015-04-16	1	20152280102	3704.5	7644	1
2015-04-16	1	20152280202	3852.5	9388	1
2015-04-16	3	20152320102	3335	12051	1
2015-04-16	3	20152320202	1866.5	13001.5	1
2015-04-24	2	20152440102	16065	4663.5	1
2015-04-24	2	20152440202	13974	556.5	1
2015-04-24	2	20152440302	13996	2787	1
2015-04-24	2	20152440402	15415	3692	1
2015-04-24	2	20152440502	15354.5	5361.5	1
2015-04-24	2	20152440602	14845	1427.5	1
2015-04-24	2	20152440702	13663	393	1
2015-04-24	2	20152440802	14709	626	1
2015-04-24	2	20152440902	14590.5	773.5	1
2015-04-24	2	20152441002	13966	398.5	1
2015-04-24	2	20152441102	14268	668.5	1
2015-04-24	2	20152441202	15533.5	1513	1
2015-04-24	2	20152441302	14187	341	1
2015-04-24	2	20152441402	15170.5	1112.5	1
2015-04-24	2	20152441502	12824	87	1
2015-04-24	2	20152441602	14358	909.5	1
2015-04-24	2	20152441702	12174	771.5	1
2015-04-24	2	20152441802	13933	656	1
2015-04-24	2	20152441902	13783	3327.5	1
2015-04-24	2	20152442002	13510	1131	1
2015-04-24	1	20152460102	15944	3791	1
2015-04-24	1	20152460202	16228	7118	1
2015-04-24	1	20152470102	15248	5178	1
2015-04-24	1	20152470202	15306	10674.5	1
2015-04-24	2	20152500102	14920	18014	1
2015-04-24	2	20152500202	16647	18566.5	1
2015-04-24	2	20152500302	15293	18496	1
2015-04-24	2	20152500402	18003	23171.5	1
2015-04-24	2	20152500502	16355	16247	1
2015-04-24	2	20152500602	17127	17423.5	1
2015-04-24	2	20152500702	17816	20116	1
2015-04-24	2	20152500802	17892	9392.5	1
2015-04-24	2	20152520102	17322	21053	1
2015-04-24	2	20152520202	17371	13253.5	1
2015-04-24	3	20152530102	15743	8015.5	1
2015-04-24	3	20152530202	16132	19064.5	1
2015-04-24	4	20152540102	16293	8940	1
2015-04-24	4	20152540202	14504	903.5	1
2015-04-24	5	20152550102	15086	10481	1
2015-04-24	5	20152550202	17655.5	13805.5	1
2015-04-24	5	20152560102	14021	11985.5	1
2015-04-24	5	20152560202	14647	2159.5	1
2015-04-24	1	20152670102	15224	12686	1
2015-04-24	1	20152670202	14988	5071.5	1
2015-04-30	2	20152690102	16263	14606	1
2015-04-30	2	20152690202	14736.5	6636.5	1
2015-04-30	4	20152700102	15226	13557	1
2015-04-30	4	20152700202	16228	17503	1
2015-04-30	2	20152710102	16309	19548	1
2015-04-30	2	20152710202	16642	23077	1
2015-04-30	2	20152710302	15213	4676	1
2015-04-30	2	20152710402	12511.5	14134.5	1
2015-04-30	2	20152710502	15630	16424	1
2015-04-30	2	20152710602	16293.5	14306.5	1
2015-04-30	2	20152710702	15187	18516	1
2015-04-30	3	20152720102	16426.5	23925.5	1
2015-04-30	3	20152720202	13927	15741	1
2015-04-30	1	20152730102	14444	3659.5	1
2015-04-30	1	20152730202	13847.5	3296.5	1
2015-04-30	1	20152740102	14548	10958.5	1
2015-04-30	1	20152740202	14421	7998	1
2015-04-30	5	20152780102	15786.5	14255.5	1
2015-04-30	5	20152780202	15289.5	9139.5	1
2015-04-30	5	20152790102	14942.5	14550.5	1
2015-04-30	5	20152790202	15092.5	9741	1
2015-04-30	5	20152800102	15948	3371.5	1
2015-04-30	5	20152800202	15974.5	1719	1
2015-05-15	2	20152930102	15006	15641	1
2015-05-15	2	20152930202	15557	12992.5	1
2015-05-15	2	20152930302	15787	13507	1
2015-05-15	2	20152930402	15140	16141	1
2015-05-15	2	20152930502	16039	17364	1
2015-05-15	2	20152930602	13236	12872	1
2015-05-15	2	20152930702	12817	9282.5	1
2015-05-15	2	20152930802	14287	11916.5	1
2015-05-15	2	20152930902	16325.5	16536.5	1
2015-05-15	2	20152950102	15400	5117	1
2015-05-15	2	20152950202	15950	2456	1
2015-05-15	4	20152960102	15876.5	5636	1
2015-05-15	4	20152960202	16445	6438	1
2015-05-15	4	20152970102	13393	8527	1
2015-05-15	4	20152970202	15247	6263	1
2015-05-15	5	20152990102	16748	14875.5	1
2015-05-15	5	20152990202	15016	6723.5	1
2015-05-15	3	20153000102	15920	14896	1
2015-05-15	3	20153000202	16118.5	16996	1
2015-05-15	1	20153010102	12882	1251.5	1
2015-05-15	1	20153010202	12889.5	2250	1
2015-05-15	5	20153060102	12073	6619	1
2015-05-15	5	20153060202	15267	9942	1
2015-05-22	2	20153150102	15617.5	19830.5	1
2015-05-22	2	20153150202	15740	15540	1
2015-05-22	1	20153170102	15157	9079	1
2015-05-22	1	20153170202	16264	8242	1
2015-05-22	1	20153180102	14161	7319	1
2015-05-22	1	20153180202	14960.5	4578.5	1
2015-05-22	2	20153190102	17618	22168	1
2015-05-22	2	20153190202	15331	7681.5	1
2015-05-22	2	20153190302	16241	11158	1
2015-05-22	2	20153190402	15937	17537.5	1
2015-05-22	2	20153190502	16346	13704.5	1
2015-05-22	2	20153190602	14165	17031.5	1
2015-05-22	2	20153190702	15052	15426	1
2015-05-22	2	20153190802	17107	19551	1
2015-05-22	2	20153190902	15659	10654.5	1
2015-05-22	2	20153191002	16995.5	9862.5	1
2015-05-22	5	20153200102	16137	11035	1
2015-05-22	5	20153200202	15880.5	12792.5	1
2015-05-22	5	20153210102	16649	12897	1
2015-05-22	5	20153210202	15441	10749	1
2015-05-22	5	20153230102	16771	10887	1
2015-05-22	5	20153230202	15905	9017	1
2015-05-22	4	20153240102	16230	4905	1
2015-05-22	4	20153240202	15459	5227	1
2015-05-22	3	20153250102	15495	8063.5	1
2015-05-22	3	20153250202	15934	2329	1
2015-05-29	2	20153390102	15961.5	6095	1
2015-05-29	2	20153390202	15434.5	5162	1
2015-05-29	2	20153390302	14147	4189	1
2015-05-29	3	20153410102	16049	9407.5	1
2015-05-29	3	20153410202	15253	4632	1
2015-05-29	5	20153420102	14821.5	7149	1
2015-05-29	5	20153420202	15637.5	5508	1
2015-05-29	5	20153430102	14227.5	6453	1
2015-05-29	5	20153430202	15138.5	6464	1
2015-05-29	1	20153450102	16582.5	15471.5	1
2015-05-29	1	20153450202	15525	11980.5	1
2015-05-29	1	20153460102	14317.5	1018	1
2015-05-29	1	20153460202	15092	220.5	1
2015-05-29	1	20153460302	14599.5	4901	1
2015-05-29	5	20153510102	14882.5	23052	1
2015-05-29	5	20153510202	15581.5	16081.5	1
2015-05-29	4	20153520102	15567.5	11058.5	1
2015-05-29	4	20153520202	14626	21703	1
2015-05-29	3	20153540102	15142.5	4694	1
2015-05-29	3	20153540202	13987	5346	1
2015-06-03	4	20153580102	14469	11336.5	1
2015-06-03	4	20153580202	14940	4137	1
2015-06-03	2	20153590102	13928	426	1
2015-06-03	2	20153590202	13500.5	62	1
2015-06-03	2	20153610102	15938.5	19132	1
2015-06-03	2	20153610202	17060	22015	1
2015-06-03	2	20153610302	17313.5	24019	1
2015-06-03	2	20153620102	14585	17337.5	1
2015-06-03	2	20153620202	17373	23008	1
2015-06-03	2	20153620302	16330.5	13239	1
2015-06-03	2	20153620402	16864.5	15615	1
2015-06-03	2	20153620502	15966	18459	1
2015-06-03	2	20153620602	18064	18403.5	1
2015-06-03	2	20153620702	16230.5	7141	1
2015-06-03	2	20153620802	16308.5	19529.5	1
2015-06-03	3	20153640102	17055	10409	1
2015-06-03	3	20153640202	15273.5	8768	1
2015-06-03	5	20153650102	16128	10536	1
2015-06-03	5	20153650202	16981.5	10244	1
2015-06-03	5	20153660102	16892	22466	1
2015-06-11	4	20153720102	16819	2378	1
2015-06-11	4	20153720202	18251.5	5738	1
2015-06-11	2	20153730102	19635.5	14237	1
2015-06-11	2	20153730202	18553	24011	1
2015-06-11	3	20153750102	17309	19446	1
2015-06-11	3	20153750202	14912.5	15483.5	1
2015-06-11	5	20153760102	18180	12997.5	1
2015-06-11	5	20153760202	18680.5	16202.5	1
2015-06-11	5	20153770102	18229.5	13447.5	1
2015-06-11	5	20153770202	18405	15700.5	1
2015-06-11	1	20153780102	17240.5	4268	1
2015-06-11	1	20153780202	17073	5033	1
2015-06-11	1	20153790102	19087	11316.5	1
2015-06-11	1	20153790202	18456.5	12956.5	1
2015-06-19	1	20153820102	14485	4406	1
2015-06-19	1	20153820202	17017.5	7063	1
2015-06-19	1	20153830102	14993.5	22538	1
2015-06-19	2	20153840102	18040	2205	1
2015-06-19	2	20153840202	18293	6800	1
2015-06-19	3	20153850102	14133.5	5968	1
2015-06-19	3	20153850202	14768.5	9099	1
2015-06-19	4	20153860102	14271	18127	1
2015-06-19	4	20153860202	16388	12952	1
2015-06-19	5	20153870102	16658	14456	1
2015-06-19	5	20153870202	16841.5	11386	1
2015-06-19	5	20153880102	16263	9736	1
2015-06-19	5	20153880202	16403	7434	1
2015-07-01	4	20154110102	15790.5	6648.5	1
2015-07-01	4	20154110202	14627.5	5070.5	1
2015-04-16	Labor2000	20152300102	3535	123	0
2015-04-16	Labor2000	20152300202	4671.5	159	0
2015-04-24	Labor2000	20152510102	17745	9.5	0
2015-04-24	Labor2000	20152510202	16826.5	10.5	0
2015-04-24	Labor2000	20152510302	15448	32	0
2015-05-15	B	20153100102	13280.5	47.5	0
2015-05-15	B	20153100202	14540	70.5	0
2015-05-29	Labor2000	20153400102	15903	35	0
2015-05-29	Labor2000	20153400202	13608.5	65	0
2015-05-29	B	20153500102	16627.5	82	0
2015-05-29	B	20153500202	15696.5	81.5	0
2015-06-03	Labor2000	20153670102	14695	55.5	0
2015-06-03	Labor2000	20153670202	14642	66.5	0
2015-06-03	Labor2000	20153670302	14137.5	24	0
2015-07-09	Labor2000	20154280102	17858.5	33.5	0
2015-07-09	Labor2000	20154420102	11952.5	31.5	0
2015-07-24	Labor2000	20154810102	18161	37.5	0
2015-07-24	Labor2000	20154810202	16544	50	0
2015-07-24	Labor2000	20154810302	17870.5	65	0
2015-07-24	Labor2000	20154810402	17930	51	0
2015-07-24	Labor2000	20154810502	17433	49.5	0
2015-07-24	Labor2000	20154820102	14325.5	52.5	0
2015-07-24	Labor2000	20154820202	13652	55	0
2015-07-24	Labor2000	20154820302	12520	55	0
2015-07-24	Labor2000	20154820402	10084.5	53	0
2015-07-31	B	20154970102	12621.5	1	0
2015-07-31	B	20154970202	13483	1	0
2015-08-07	B	20154970102	11657	5	0
2015-08-07	B	20154970202	12812.5	9	0
2015-08-07	B	20155120102	13431	18.5	0
2015-08-07	B	20155130102	13446	27.5	0
2015-08-07	B	20155130202	11781	2.5	0
2015-08-21	Labor2000	20155270102	10705.5	17.5	0
2015-08-21	Labor2000	20155270202	11825	18.5	0
2015-09-04	Labor2000	20155760102	9466.5	245	0
2015-09-04	Labor2000	20155760202	9299.5	262.5	0
2015-09-04	Labor2000	20155760302	8489	74.5	0
2015-09-04	Labor2000	20155760402	8650	89	0
2015-09-04	Labor2000	20155760502	9640.5	26	0
2015-09-04	Labor2000	20155760602	9865.5	74.5	0
2015-09-04	B	20155860102	12410	58.5	0
2015-09-04	B	20155860202	11609	16	0
2015-09-24	B	20156460102	9658	75.5	0
2015-09-24	B	20156460202	10374.5	15	0
2015-10-02	Labor2000	20156530102	11743.5	51.5	0
2015-10-02	Labor2000	20156530202	9084	19.5	0
2015-10-02	Labor2000	20156530302	9440.5	28.5	0
2015-10-02	Labor2000	20156530402	7348	43.5	0
2015-10-02	Labor2000	20156530502	8684.5	16.5	0
2015-10-02	Labor2000	20156530602	9032	34.5	0
2015-10-02	Labor2000	20156530702	9620	32.5	0
2015-10-02	Labor2000	20156530802	8253	8.5	0
2015-10-16	Labor2000	20156880102	9302	29	0
2015-10-16	Labor2000	20156880202	8209	1	0
2015-10-16	Labor2000	20156880302	9794	20	0
2015-10-16	Labor2000	20156880402	9610	13.5	0
2015-10-16	Labor2000	20156880502	9619.5	23	0
2015-10-16	Labor2000	20156880602	9837.5	40	0
2015-10-16	Labor2000	20156880702	10517.5	33	0
2015-10-16	Labor2000	20156880802	9041.5	72	0
2015-10-16	Labor2000	20156880902	9127	20.5	0
2015-10-16	Labor2000	20156881002	8085	1	0
2015-10-16	Labor2000	20156890102	7246	1	0
2015-10-16	Labor2000	20156890202	8818	5.5	0
2015-10-30	Labor2000	20157310102	9110	20.5	0
2015-10-30	Labor2000	20157310202	11553	1	0
2015-10-30	Labor2000	20157310302	9408	49.5	0
2015-10-30	Labor2000	20157310402	9724.5	59.5	0
2015-10-30	Labor2000	20157310502	11910	20	0
2015-10-30	Labor2000	20157310602	10379	22.5	0
2015-10-30	Labor2000	20157310702	9556.5	5	0
2015-10-30	Labor2000	20157320102	11300.5	1	0
2015-10-30	Labor2000	20157320202	10103	52	0
2015-10-30	Labor2000	20157320302	9797	27	0
2015-10-30	Labor2000	20157320402	9326	48.5	0
2015-10-30	Labor2000	20157320502	9824	61	0
2015-10-30	Labor2000	20157320602	10746.5	37.5	0
2015-10-30	Labor2000	20157320702	9663	151.5	0
2015-10-30	Labor2000	20157320802	10052.5	38	0
2015-10-30	Labor2000	20157320902	11069	42.5	0
2015-10-30	Labor2000	20157321002	9681	24.5	0
2015-10-30	Labor2000	20157321102	10571.5	49	0
2015-10-30	Labor2000	20157330102	9844.5	15.5	0
2015-10-30	Labor2000	20157330202	8905	3.5	0
2015-10-30	B	20157410102	10084	6.5	0
2015-10-30	B	20157410202	9379	92.5	0
2015-11-06	Labor2000	20157500102	8574	47.5	0
2015-11-06	Labor2000	20157500202	7613	48.5	0
2015-11-06	Labor2000	20157500302	6187.5	1	0
2015-11-06	Labor2000	20157500402	8750	25.5	0
2015-11-06	Labor2000	20157500502	8012	12.5	0
2015-11-06	Labor2000	20157500602	7287	4.5	0
2015-11-06	Labor2000	20157500702	6114.5	8.5	0
2015-11-06	Labor2000	20157500802	7752	44.5	0
2015-11-06	Labor2000	20157500902	8494.5	42.5	0
2015-11-06	Labor2000	20157501002	7852.5	15.5	0
2015-11-06	Labor2000	20157501102	6860	23.5	0
2015-11-06	Labor2000	20157590102	8333.5	144	0
2015-11-06	Labor2000	20157590202	8785	58.5	0
2015-11-06	Labor2000	20157590302	9359.5	32.5	0
2015-11-06	Labor2000	20157590402	9804	66.5	0
2015-11-06	Labor2000	20157590502	8856.5	19	0
2015-11-06	Labor2000	20157590602	8544	66.5	0
2015-11-06	Labor2000	20157590702	8760.5	132.5	0
2015-11-06	Labor2000	20157590802	9797	117.5	0
2015-11-06	Labor2000	20157590902	8091	10.5	0
2015-11-06	Labor2000	20157591002	8262.5	18.5	0
2015-11-06	B	20157610102	7272	51.5	0
2015-11-06	B	20157610202	8204.5	58.5	0
2015-11-06	B	20157610302	7292.5	94	0
2015-11-06	B	20157620102	9499.5	50.5	0
2015-11-06	B	20157620202	9084	141.5	0
2015-11-13	Labor2000	20157800102	10244.5	1	0
2015-11-13	Labor2000	20157800202	9148	10	0
2015-11-13	Labor2000	20157800302	9275.5	1	0
2015-11-13	Labor2000	20157800402	8946	58	0
2015-11-13	Labor2000	20157800502	9263.5	13.5	0
2015-11-13	Labor2000	20157800602	9652.5	30.5	0
2015-11-13	Labor2000	20157800702	9824.5	45	0
2015-11-13	Labor2000	20157800802	9382.5	22.5	0
2015-11-13	Labor2000	20157800902	9861.5	1	0
2015-11-13	Labor2000	20157801002	10254	1	0
2015-11-13	B	20157940102	9301	1	0
2015-11-13	B	20157940202	10000	12	0
2015-11-13	B	20157940302	9864.5	57	0
2015-11-13	B	20157940402	9785.5	1.5	0
2015-11-13	B	20157940502	9970.5	16	0
2015-11-13	B	20157940602	6772.5	13	0
2015-11-13	B	20157950102	8639.5	1	0
2015-11-13	B	20157950202	10339	6	0
2015-11-13	B	20157950302	9123	1	0
2015-11-13	B	20157950402	8418.5	8	0
2015-11-13	B	20157960102	8650	27	0
2015-11-13	B	20157960202	9252	13	0
2015-11-13	B	20157960302	9298	1	0
2015-11-13	B	20157960402	8810.5	9.5	0
2015-11-13	B	20157960602	2374.5	1	0
2015-11-13	B	20157970102	8578	1	0
2015-11-13	B	20157970202	7704.5	1	0
2015-11-13	B	20157970302	9372.5	49.5	0
2015-11-13	B	20157970402	9271.5	17	0
2015-11-13	B	20157970502	9693.5	13.5	0
2015-11-13	B	20157970602	7906	5	0
2015-11-13	B	20157970702	8741	4.5	0
2015-11-13	B	20157970802	9500.5	1	0
2015-11-27	Labor2000	20158030102	4916	1	0
2015-11-27	Labor2000	20158030202	7307	77	0
2015-11-27	Labor2000	20158030302	6026	1	0
2015-11-27	Labor2000	20158030402	5966.5	42.5	0
2015-11-27	Labor2000	20158030502	5402	1	0
2015-11-27	Labor2000	20158030602	5639.5	3	0
2015-11-27	Labor2000	20158030702	6409	1	0
2015-11-27	Labor2000	20158030802	7199	9	0
2015-11-27	Labor2000	20158030902	6107	1	0
2015-11-27	Labor2000	20158031002	6179.5	9	0
2015-11-27	Labor2000	20158031102	6759	1	0
2015-11-27	Labor2000	20158280102	7027	1	0
2015-11-27	Labor2000	20158280202	7325	1	0
2015-11-27	Labor2000	20158280302	6068	1	0
2015-11-27	Labor2000	20158280402	7544	1	0
2015-11-27	Labor2000	20158280502	6329	4	0
2015-11-27	Labor2000	20158280602	7326	1	0
2015-11-27	Labor2000	20158280702	7260	22	0
2015-11-27	Labor2000	20158280802	5634	65	0
2015-11-27	Labor2000	20158280902	6201	1	0
2015-11-27	Labor2000	20158290102	7079.5	5.5	0
2015-11-27	Labor2000	20158290202	6420	62	0
2015-11-27	Labor2000	20158290302	6401	54	0
2015-11-27	Labor2000	20158290402	6138	1	0
2015-11-27	Labor2000	20158290502	6437	1	0
2015-11-27	Labor2000	20158290602	6431	25	0
2015-11-27	Labor2000	20158290702	7107	15.5	0
2015-11-27	Labor2000	20158290802	6434.5	26.5	0
2015-12-04	Labor2000	20158560102	6154	16	0
2015-12-04	Labor2000	20158560202	5174	12	0
2015-12-04	Labor2000	20158560302	6663	21.5	0
2015-12-04	Labor2000	20158560402	5597	17	0
2015-12-04	Labor2000	20158560502	6792	13	0
2015-12-04	Labor2000	20158560602	6943	31	0
2015-12-04	Labor2000	20158560702	6367	27	0
2015-12-04	Labor2000	20158560802	6277	16	0
2015-12-04	Labor2000	20158560902	5781.5	14	0
2015-12-04	Labor2000	20158561002	6650.5	23	0
2015-12-04	Labor2000	20158570102	6586	14	0
2015-12-04	Labor2000	20158570202	5962	69	0
2015-12-04	Labor2000	20158570302	7127	17	0
2015-12-04	Labor2000	20158570402	7152	27.5	0
2015-12-04	Labor2000	20158570502	6282	13	0
2015-12-04	Labor2000	20158570602	7529.5	25	0
2015-12-04	Labor2000	20158570702	7575	9	0
2015-12-04	Labor2000	20158570802	7140.5	44	0
2015-12-04	Labor2000	20158570902	7265.5	29.5	0
2015-12-04	Labor2000	20158571002	6827	31	0
2015-12-04	Labor2000	20158571102	6063	38.5	0
2015-12-04	Labor2000	20158571202	6760	9.5	0
2015-12-04	B	20158650102	6836.5	17	0
2015-12-04	B	20158650202	4894.5	11	0
2015-12-04	B	20158650302	4954	10	0
2015-12-11	Labor2000	20158730102	7198	200	0
2015-12-11	Labor2000	20158730202	6791.5	39	0

## Sheet: Validation-set
Date	Unit	Lab-ID	IgG_MFI	MuAstV_MFI	MuAstV-RNA-findings (unit)
2015-07-01	4	20154120102	16264.5	5216.5	1
2015-07-01	4	20154120202	15407.5	4893	1
2015-07-01	1	20154130102	15424.5	23823.5	1
2015-07-01	1	20154130202	15642.5	22907.5	1
2015-07-01	1	20154140102	13335	2509.5	1
2015-07-01	1	20154140202	15406.5	2818.5	1
2015-07-01	2	20154150102	15699.5	2292.5	1
2015-07-01	2	20154150202	15662.5	1644.5	1
2015-07-01	3	20154160102	15551	7250	1
2015-07-01	3	20154160202	16294.5	4181	1
2015-07-01	3	20154170102	16571.5	1600.5	1
2015-07-01	3	20154170202	15900.5	6143.5	1
2015-07-01	3	20154170302	16826.5	9574.5	1
2015-07-01	3	20154170402	16754.5	14861.5	1
2015-07-01	5	20154180102	16662	8785	1
2015-07-01	5	20154180202	16013	12467.5	1
2015-07-01	5	20154190102	15904.5	4655.5	1
2015-07-01	5	20154190202	17211.5	22149	1
2015-07-01	5	20154200102	16592	14257.5	1
2015-07-01	5	20154200202	16838	5084	1
2015-07-01	5	20154210102	16157	42.5	1
2015-07-01	5	20154220102	15458.5	1	1
2015-07-09	2	20154300102	18773	24554	1
2015-07-09	2	20154300202	18011	23496.5	1
2015-07-09	2	20154300302	16000	23401.5	1
2015-07-09	2	20154300402	11976	15846	1
2015-07-09	2	20154300502	16905	17664.5	1
2015-07-09	2	20154300602	16790.5	17394.5	1
2015-07-09	2	20154310102	17755	22408	1
2015-07-09	2	20154310202	14263.5	13519	1
2015-07-09	2	20154310302	17475	20528	1
2015-07-09	2	20154310402	18783.5	15277.5	1
2015-07-09	2	20154310502	16761	22579	1
2015-07-09	2	20154310602	15770.5	21789	1
2015-07-09	2	20154310702	14755	19323	1
2015-07-09	2	20154310802	17279.5	16361.5	1
2015-07-09	2	20154310902	16578.5	2553	1
2015-07-09	2	20154311002	17226	18087	1
2015-07-09	1	20154320102	16914	11905	1
2015-07-09	1	20154320202	17405	11084.5	1
2015-07-09	1	20154320302	16742	7312	1
2015-07-09	1	20154330102	18108	7700	1
2015-07-09	1	20154330202	18142	9764.5	1
2015-07-09	1	20154330302	18122.5	7736	1
2015-07-09	4	20154340102	16874	19453	1
2015-07-09	4	20154340202	16375	22866	1
2015-07-09	5	20154370102	14967.5	13291.5	1
2015-07-09	5	20154370202	18612	10082.5	1
2015-07-09	5	20154380102	16956.5	11725	1
2015-07-09	5	20154380202	17370	14840.5	1
2015-07-09	5	20154380302	16025	2023	1
2015-07-09	2	20154390102	15524	22504.5	1
2015-07-09	2	20154390202	17425.5	20211	1
2015-07-09	3	20154410102	17476.5	17097	1
2015-07-09	3	20154410202	18169	16072	1
2015-07-16	1	20154570102	15075	566.5	1
2015-07-16	1	20154570202	14053.5	647	1
2015-07-16	1	20154580102	14831	5363	1
2015-07-16	1	20154580202	13516	6118	1
2015-07-16	5	20154600102	12986	5068	1
2015-07-16	5	20154600202	13990.5	7406	1
2015-07-16	5	20154610102	11397	16259	1
2015-07-16	5	20154610202	13453	10462	1
2015-07-16	5	20154610302	14751	12557	1
2015-07-16	2	20154620102	15264.5	7356	1
2015-07-16	2	20154620202	14770	168	1
2015-07-16	3	20154630102	14480	6615.5	1
2015-07-16	3	20154630202	12693.5	4467.5	1
2015-07-16	4	20154650102	13494.5	17738	1
2015-07-16	4	20154650202	15153.5	17675.5	1
2015-07-24	2	20154740102	16349.5	817	1
2015-07-24	2	20154740202	16578.5	410	1
2015-07-24	4	20154750102	15366	3301	1
2015-07-24	4	20154750202	16390	7473	1
2015-07-24	5	20154760102	16240	28	1
2015-07-24	5	20154770102	17398.5	988	1
2015-07-24	5	20154770202	17011	87.5	1
2015-07-24	5	20154780102	16449	18552.5	1
2015-07-24	5	20154780202	16146	17770	1
2015-07-24	3	20154790102	15020	8524.5	1
2015-07-24	3	20154790202	16431	3510	1
2015-07-24	5	20154800102	15974	3882.5	1
2015-07-24	5	20154800202	16693	16707.5	1
2015-07-24	2	20154830102	18090.5	22696	1
2015-07-24	2	20154830202	17099	12620	1
2015-07-24	2	20154830302	16227	20829.5	1
2015-07-24	2	20154830402	17703.5	24873.5	1
2015-07-24	2	20154830502	15162.5	10213	1
2015-07-24	2	20154830602	16274.5	11350.5	1
2015-07-24	2	20154830702	15662	4079	1
2015-07-31	4	20154890102	12977	6968	1
2015-07-31	4	20154890202	11635.5	9367	1
2015-07-31	1	20154920102	12560.5	19207.5	1
2015-07-31	1	20154920202	12535	16257	1
2015-07-31	2	20154930102	12293.5	18067.5	1
2015-07-31	2	20154930202	12214.5	18746	1
2015-07-31	5	20154940102	10260.5	11666.5	1
2015-07-31	5	20154940202	11878.5	10196.5	1
2015-07-31	5	20154950102	13076.5	5858.5	1
2015-07-31	5	20154950202	14024.5	4476.5	1
2015-07-31	3	20154960102	13094.5	18185.5	1
2015-07-31	3	20154960202	6942.5	16311.5	1
2015-07-31	2	20154980102	13273.5	16035	1
2015-07-31	2	20154980202	13046.5	20704.5	1
2015-07-31	2	20154980302	12974.5	24170.5	1
2015-07-31	2	20154980402	14066	23337	1
2015-07-31	2	20154980502	13978	23809	1
2015-07-31	2	20154980602	13508.5	13911.5	1
2015-07-31	2	20154980702	13577.5	13085	1
2015-07-31	2	20154980802	15106.5	24329	1
2015-07-31	5	20155030102	13042.5	20320	1
2015-08-07	4	20154890102	9687.5	7438	1
2015-08-07	4	20154890202	11983	10285.5	1
2015-08-07	1	20154920102	11268	19142.5	1
2015-08-07	1	20154920202	11807	14897.5	1
2015-08-07	2	20154930102	12871	16792.5	1
2015-08-07	2	20154930202	12671	19706.5	1
2015-08-07	5	20154940102	12701.5	15022	1
2015-08-07	5	20154940202	11636	10172	1
2015-08-07	5	20154950102	10877.5	6360	1
2015-08-07	5	20154950202	12252	5459.5	1
2015-08-07	3	20154960102	12111.5	17758.5	1
2015-08-07	3	20154960202	10869	16254	1
2015-08-07	5	20155030102	13278	21558	1
2015-08-07	4	20155060102	11413.5	15069.5	1
2015-08-07	4	20155060202	14693.5	21638.5	1
2015-08-07	1	20155070102	13367	4227	1
2015-08-07	1	20155070202	12273	744.5	1
2015-08-07	2	20155080102	11894.5	18351.5	1
2015-08-07	2	20155080202	13654.5	18456	1
2015-08-07	3	20155100102	13684	9557.5	1
2015-08-07	3	20155100202	12767.5	5586	1
2015-08-07	5	20155110102	12372.5	8082	1
2015-08-07	5	20155110202	12223	13549.5	1
2015-08-07	5	20155140102	12865.5	6181	1
2015-08-07	5	20155140202	12908	5108.5	1
2015-08-07	5	20155140302	13058	12501	1
2015-08-07	5	20155140402	10642.5	8519	1
2015-08-07	5	20155140502	13378	5846.5	1
2015-08-07	5	20155140602	12212	7753.5	1
2015-08-07	5	20155140702	10991.5	5115.5	1
2015-08-07	5	20155140802	13796	12568.5	1
2015-08-07	5	20155140902	11089.5	7998.5	1
2015-08-07	5	20155141002	12265.5	7449.5	1
2015-08-07	5	20155141102	13719	5373.5	1
2015-08-07	5	20155141202	11476.5	13210	1
2015-08-07	5	20155141302	12957	7478.5	1
2015-08-07	5	20155141402	12233	4933.5	1
2015-08-07	5	20155141502	12028.5	6615	1
2015-08-07	5	20155141602	11817	8597.5	1
2015-08-07	5	20155141702	13042	6887.5	1
2015-08-07	5	20155141802	12167.5	7433.5	1
2015-08-07	5	20155141902	10965	4969.5	1
2015-08-07	5	20155142002	13953	2218.5	1
2015-08-21	2	20155250102	11000	90.5	1
2015-08-21	2	20155250202	11131.5	164.5	1
2015-08-21	2	20155260102	11280.5	17016.5	1
2015-08-21	2	20155260202	12436.5	18425.5	1
2015-08-21	2	20155260302	10415	15598.5	1
2015-08-21	2	20155260402	11540	17034.5	1
2015-08-21	2	20155260502	11073.5	17027.5	1
2015-08-21	2	20155260602	10758	7353.5	1
2015-08-21	2	20155260702	11025.5	15229.5	1
2015-08-21	2	20155260802	12007	16182	1
2015-08-21	2	20155260902	11139	19376.5	1
2015-08-21	2	20155261002	11041	13238.5	1
2015-08-21	2	20155261102	10194	14179.5	1
2015-08-21	2	20155320102	11260	5162.5	1
2015-08-21	2	20155320202	10995	667.5	1
2015-08-21	4	20155340102	9213	1282.5	1
2015-08-21	4	20155340202	9836	1942.5	1
2015-08-21	1	20155350102	10467	17522.5	1
2015-08-21	1	20155360102	9280	651.5	1
2015-08-21	1	20155360202	9844	3313.5	1
2015-08-21	4	20155370102	9759.5	5089	1
2015-08-21	4	20155370202	10050	2702.5	1
2015-08-21	2	20155380102	10828	15877.5	1
2015-08-21	2	20155380202	11340	15427.5	1
2015-08-21	2	20155380302	12283	14753.5	1
2015-08-21	2	20155380402	10425.5	13410.5	1
2015-08-21	2	20155380502	10625	8464.5	1
2015-08-21	2	20155380602	9955.5	15586	1
2015-08-21	2	20155380702	11054.5	11160.5	1
2015-08-21	3	20155390102	9818	13611.5	1
2015-08-21	3	20155390202	11450.5	15657.5	1
2015-08-21	5	20155400102	10522	8013.5	1
2015-08-21	5	20155400202	11117	13406	1
2015-08-21	5	20155460102	12500	14819.5	1
2015-08-21	5	20155460202	11906	18069.5	1
2015-08-27	2	20155550102	10899	20608	1
2015-08-27	2	20155550202	11027.5	14799.5	1
2015-08-27	1	20155560102	13010	5684.5	1
2015-08-27	1	20155560202	9816	8269	1
2015-08-27	3	20155570102	11899	10540	1
2015-08-27	3	20155570202	12887	8677	1
2015-08-27	5	20155580102	12198	6003.5	1
2015-08-27	5	20155580202	12025	10166	1
2015-08-27	5	20155590102	9200.5	10164	1
2015-08-27	5	20155590202	12282	11101	1
2015-08-27	2	20155620102	12917.5	12690	1
2015-08-27	2	20155620202	13188	17286.5	1
2015-08-27	2	20155620302	13088	19098	1
2015-08-27	2	20155620402	10397	5975	1
2015-08-27	2	20155620502	11567	17438	1
2015-08-27	2	20155620602	10027	7354	1
2015-08-27	4	20155630102	9777.5	10705.5	1
2015-08-27	4	20155630202	9957.5	2849	1
2015-09-04	1	20155730102	10915	1220	1
2015-09-04	1	20155730202	11047	10118.5	1
2015-09-04	2	20155750102	9986	18742.5	1
2015-09-04	2	20155750202	12461.5	19839	1
2015-09-04	2	20155750302	12219	20561.5	1
2015-09-04	2	20155750402	12211.5	20633	1
2015-09-04	2	20155750502	12032	20555	1
2015-09-04	2	20155750602	11377	18121.5	1
2015-09-04	2	20155750702	13091	4965	1
2015-09-04	2	20155750802	12738.5	19864.5	1
2015-09-04	2	20155750902	13060	21125	1
2015-09-04	2	20155751002	8388.5	15697.5	1
2015-09-04	2	20155751102	10401	20415	1
2015-09-04	2	20155800102	11090	8078	1
2015-09-04	2	20155800202	10433	2147	1
2015-09-04	4	20155810102	9988	2671	1
2015-09-04	4	20155810202	9480.5	3301	1
2015-09-04	5	20155820102	10784	8013	1
2015-09-04	5	20155820202	10725.5	11847	1
2015-09-04	5	20155830102	10377	15197	1
2015-09-04	5	20155830202	11193.5	6431.5	1
2015-09-04	3	20155840102	13501.5	9229.5	1
2015-09-04	3	20155840202	12383	9179.5	1
2015-09-04	5	20155850102	10688	15390.5	1
2015-09-04	5	20155850202	9153.5	12110.5	1
2015-09-11	2	20155930102	9796	15740	1
2015-09-11	2	20155930202	10350	14686.5	1
2015-09-11	2	20155930302	8926.5	12415	1
2015-09-11	2	20155930402	10289	11181	1
2015-09-11	2	20155930502	10411.5	16724.5	1
2015-09-11	2	20155930602	9773.5	6630	1
2015-09-11	2	20155930702	9599	15304.5	1
2015-09-11	2	20155930802	9417.5	17931	1
2015-09-11	2	20155930902	10649	19271.5	1
2015-09-11	2	20155931002	9730	15351.5	1
2015-09-11	1	20155940102	9590	2006	1
2015-09-11	1	20155940202	10261.5	2898.5	1
2015-09-11	1	20155940302	10507	3271.5	1
2015-09-11	4	20155980102	9391	1628	1
2015-09-11	4	20155980202	9624	5141.5	1
2015-09-11	5	20155990102	9049.5	4432	1
2015-09-11	5	20155990202	10059	10624	1
2015-09-11	5	20156000102	9543	16010.5	1
2015-09-11	5	20156000202	11076	20716.5	1
2015-09-11	5	20156000302	10374	16789.5	1
2015-09-11	3	20156010102	8575.5	4424.5	1
2015-09-11	3	20156010202	11242	16107	1
2015-09-11	2	20156050102	10443	5140.5	1
2015-09-11	2	20156050202	10582.5	1821.5	1
2015-09-11	5	20156080102	10073.5	6017	1
2015-09-11	5	20156080202	9089	3811	1
2015-09-24	1	20156370102	10198	5895	1
2015-09-24	1	20156370202	11360.5	79.5	1
2015-09-24	2	20156380102	10406	8986	1
2015-09-24	2	20156380202	11791.5	9446.5	1
2015-09-24	2	20156400102	7897.5	12712.5	1
2015-09-24	2	20156400202	8360	12054	1
2015-09-24	2	20156400302	8740.5	13751	1
2015-09-24	2	20156400402	9183.5	8671	1
2015-09-24	2	20156400502	8077.5	11790	1
2015-09-24	2	20156400602	8346.5	7289	1
2015-09-24	2	20156400702	8029	13796.5	1
2015-09-24	2	20156400802	9405	6896	1
2015-09-24	2	20156400902	9110	6156.5	1
2015-09-24	2	20156401002	8195.5	3355	1
2015-09-24	2	20156401102	7693.5	6914	1
2015-09-24	2	20156410102	9786.5	5424.5	1
2015-09-24	2	20156410202	8908.5	13741	1
2015-09-24	2	20156410302	10288.5	12881	1
2015-09-24	2	20156410402	9757.5	15093	1
2015-09-24	2	20156410502	8149.5	13486	1
2015-09-24	2	20156410602	11961.5	17399	1
2015-09-24	2	20156410702	8582	13066	1
2015-09-24	2	20156410802	7244	12145.5	1
2015-09-24	2	20156410902	8239	15068.5	1
2015-09-24	2	20156411002	8026	11600.5	1
2015-09-24	2	20156411102	6742.5	8751.5	1
2015-09-24	3	20156420102	7274	1944	1
2015-09-24	3	20156420202	7315.5	421	1
2015-09-24	4	20156430102	10342	8349	1
2015-09-24	4	20156430202	9543.5	4667	1
2015-09-24	5	20156450102	7581.5	10637.5	1
2015-09-24	5	20156450202	6174	7869	1
2015-10-02	2	20156560102	9461.5	5900.5	1
2015-10-02	2	20156560202	9418	6919.5	1
2015-10-02	2	20156560302	9329	194	1
2015-10-02	2	20156560402	8957	9497.5	1
2015-10-02	2	20156560502	9476	12217.5	1
2015-10-02	2	20156560602	9521.5	10743	1
2015-10-02	2	20156560702	9335.5	10866	1
2015-10-02	2	20156570102	12330.5	20870	1
2015-10-02	2	20156570202	8868	12436.5	1
2015-10-02	2	20156570302	8886	9392.5	1
2015-10-02	2	20156570402	9606.5	11580	1
2015-10-02	2	20156570502	11382	8351.5	1
2015-10-02	2	20156570602	9370.5	6954	1
2015-10-02	2	20156570702	8393	13752	1
2015-10-02	2	20156570802	9333	11769.5	1
2015-10-02	2	20156570902	8074	1638.5	1
2015-10-02	2	20156571002	8614.5	11905.5	1
2015-10-08	5	20156370102	6768	5096	1
2015-10-08	1	20156370202	8571	127.5	1
2015-10-08	2	20156630102	9143.5	2333.5	1
2015-10-08	2	20156630202	10473	1587.5	1
2015-10-08	1	20156640102	7974.5	14569.5	1
2015-10-08	1	20156650102	10230	4218.5	1
2015-10-08	1	20156650202	9579.5	4727	1
2015-10-08	4	20156670102	7503	6947.5	1
2015-10-08	4	20156670202	8229.5	6065.5	1
2015-10-08	4	20156670302	9465	6142.5	1
2015-10-08	4	20156680102	8854	12497	1
2015-10-08	4	20156680202	8432	11567	1
2015-10-08	4	20156680302	9145	13680	1
2015-10-08	3	20156720102	9600	11236.5	1
2015-10-08	3	20156720202	8867.5	6669.5	1
2015-10-08	5	20156730102	8443.5	2271.5	1
2015-10-08	5	20156730202	7991.5	8848.5	1
2015-10-08	5	20156740102	8482	9811.5	1
2015-10-08	5	20156740202	9015.5	2326.5	1
2015-10-08	5	20156740302	9230.5	12037.5	1
2015-10-08	5	20156750102	9810.5	6018	1
2015-10-08	5	20156750202	8574.5	3689	1
2015-10-08	5	20156750302	8112	8365.5	1
2015-10-08	2	20156790102	7347.5	5288.5	1
2015-10-08	5	20156820102	8371	1573	1
2015-10-16	1	20156870102	10939.5	15715.5	1
2015-10-16	1	20156870202	9343.5	12198.5	1
2015-10-16	2	20156900102	8007.5	14509.5	1
2015-10-16	2	20156900202	8604.5	13200.5	1
2015-10-16	4	20156920102	9217	56.5	1
2015-10-16	4	20156920202	9379	7781.5	1
2015-10-16	3	20156940102	11768.5	13728	1
2015-10-16	3	20156940202	8957.5	11041.5	1
2015-10-16	5	20156950102	8742	6609.5	1
2015-10-16	5	20156950202	9778.5	2148.5	1
2015-10-16	5	20156950302	11327	4605.5	1
2015-10-16	5	20156960102	7776	12643.5	1
2015-10-16	5	20156960202	7670	9900.5	1
2015-10-23	2	20157080102	15000.5	372	1
2015-10-23	2	20157080202	11798.5	418	1
2015-10-23	4	20157090102	9643	5052.5	1
2015-10-23	4	20157090202	10860	4914.5	1
2015-10-23	1	20157100102	13349.5	5331	1
2015-10-23	1	20157100202	11071.5	3635.5	1
2015-10-23	3	20157110102	11475	52	1
2015-10-23	3	20157110202	10678.5	6839	1
2015-10-23	5	20157120102	10905.5	1	1
2015-10-23	5	20157120202	11771.5	5669	1
2015-10-23	5	20157130102	9938.5	6504	1
2015-10-23	5	20157130202	10317.5	5119.5	1
2015-10-23	4	20157160102	11069	2717.5	1
2015-10-23	4	20157160202	10228.5	1854	1
2015-10-30	1	20157290102	14120.5	3278.5	1
2015-10-30	1	20157290202	12422	670	1
2015-10-30	1	20157300102	11813	11354.5	1
2015-10-30	1	20157300202	10546	9938	1
2015-10-30	4	20157340102	10695	11802.5	1
2015-10-30	4	20157340202	9516.5	15753.5	1
2015-10-30	2	20157360102	10878	6475.5	1
2015-10-30	2	20157360202	10152	2940.5	1
2015-10-30	5	20157370102	10441	12116.5	1
2015-10-30	5	20157370202	9631	7903.5	1
2015-10-30	5	20157380102	8504	1301.5	1
2015-10-30	5	20157380202	9537.5	5525.5	1
2015-10-30	5	20157390102	8982.5	9624.5	1
2015-10-30	5	20157390202	9008.5	10843.5	1
2015-10-30	3	20157400102	9611	8760.5	1
2015-10-30	3	20157400202	9749.5	10238.5	1
2015-10-30	5	20157460102	10068	4083	1
2015-10-30	5	20157460202	8368	9602.5	1
2015-11-06	2	20157520102	9160	6705	1
2015-11-06	2	20157520202	8729.5	1242.5	1
2015-11-06	5	20157530102	9123	12462.5	1
2015-11-06	5	20157530202	9029	4209.5	1
2015-11-06	5	20157540102	8482	11771.5	1
2015-11-06	5	20157540202	8167	17094.5	1
2015-11-06	5	20157550102	9007	5390	1
2015-11-06	5	20157550202	8713	8042.5	1
2015-11-06	5	20157550302	9365	3558	1
2015-11-06	3	20157570102	9089	2577.5	1
2015-11-06	3	20157570202	9237	5744	1
2015-11-06	4	20157580102	8311	5504.5	1
2015-11-06	4	20157580202	8438	2591.5	1
2015-11-06	2	20157600102	8258	12611.5	1
2015-11-06	2	20157600202	7800	10891	1
2015-11-06	2	20157600302	8662	10146.5	1
2015-11-06	2	20157600402	8592	13459.5	1
2015-11-06	1	20157710102	7558	5644	1
2015-11-06	1	20157710202	8687.5	10415.5	1
2015-11-06	4	20157750102	8465	478.5	1
2015-11-06	4	20157750202	8562	3618.5	1
2015-11-06	2	20157770102	8013.5	8183	1
2015-11-06	2	20157770202	7352	6576.5	1
2015-11-06	2	20157770302	7240	2111.5	1
2015-11-06	2	20157770402	6845	1511.5	1
2015-11-06	2	20157770502	9640	5553.5	1
2015-11-06	2	20157770602	8928	688.5	1
2015-11-13	1	20157810102	10584.5	3365	1
2015-11-13	1	20157810202	8772.5	2016.5	1
2015-11-13	2	20157820102	9916.5	8258	1
2015-11-13	2	20157820202	10121	13715	1
2015-11-13	5	20157830102	8625.5	10982	1
2015-11-13	5	20157830202	10491.5	7691	1
2015-11-13	5	20157840102	10201.5	5018	1
2015-11-13	5	20157840202	8861.5	6900	1
2015-11-13	5	20157860102	8712	13155	1
2015-11-13	5	20157860202	9348.5	17379.5	1
2015-11-13	3	20157870102	8208.5	6802	1
2015-11-13	3	20157870202	10614	9441.5	1
2015-11-13	4	20157880102	10304	9963.5	1
2015-11-13	4	20157880202	9333.5	13703	1
2015-11-27	2	20158210102	7483	5429.5	1
2015-11-27	5	20158260102	6594	14552	1
2015-11-27	5	20158260202	6919	16827	1
2015-11-27	2	20158270102	7210.5	5171	1
2015-11-27	2	20158270202	7301	2241	1
2015-11-27	5	20158310102	6005.5	12421	1
2015-11-27	4	20158320102	7338	11451	1
2015-11-27	4	20158320202	4884.5	4344	1
2015-11-27	4	20158330102	4258.5	6915	1
2015-11-27	4	20158330202	4295.5	7992	1
2015-11-27	1	20158340102	4390	11316.5	1
2015-11-27	1	20158340202	5399	12734	1
2015-11-27	1	20158350102	5693.5	13126	1
2015-11-27	1	20158350202	4392	11509	1
2015-12-04	5	20158480102	5628	14504	1
2015-12-04	5	20158490102	6245.5	17862	1
2015-12-04	4	20158530102	6022.5	173.5	1
2015-12-04	4	20158530202	5364	2008	1
2015-12-04	1	20158540102	6270.5	9928	1
2015-12-04	1	20158540202	6589	12122	1
2015-12-04	2	20158580102	6273	16937.5	1
2015-12-04	2	20158580202	5859	17882.5	1
2015-12-04	5	20158590102	6636	15005	1
2015-12-04	5	20158590202	6809	12212	1
2015-12-04	3	20158600102	6721.5	11096	1
2015-12-04	3	20158600202	7105	10297.5	1
2015-12-04	5	20158610102	6174	12541	1
2015-12-04	5	20158610202	6370	15244.5	1
2015-12-04	3	20158620102	6436	9015	1
2015-12-04	3	20158620202	6898	9896	1
2015-12-11	2	20158720102	7604.5	19364	1
2015-12-11	2	20158720202	6512	12756	1
2015-12-11	2	20158720302	6513	9283	1
2015-12-11	2	20158720402	6938	17185	1
2015-12-11	2	20158720502	6357	8615	1
2015-12-11	2	20158720602	6778	15472	1
2015-12-11	2	20158720702	6776	16007.5	1
2015-12-11	2	20158720802	5862	9564	1
2015-12-11	2	20158720902	5779	13282	1
2015-12-11	2	20158721002	6662	16238	1
2015-12-11	2	20158740102	5944.5	290.5	1
2015-12-11	2	20158740202	6944.5	1898	1
2015-12-11	1	20158750102	6316	15463	1
2015-12-11	1	20158750202	5643	14013	1
2015-12-11	4	20158760102	6238.5	17944	1
2015-12-11	4	20158760202	6375.5	13566.5	1
2015-12-11	5	20158770102	7373	20059	1
2015-12-11	5	20158770202	6549	18286.5	1
2015-12-11	5	20158780102	7179.5	13429	1
2015-12-11	5	20158780202	6162	9024	1
2015-12-11	5	20158780302	6828.5	10995	1
2015-12-11	1	20158790102	5687	7200.5	1
2015-12-11	1	20158790202	6851.5	7452	1
2015-12-11	3	20158800102	5901	3125	1
2015-12-11	3	20158800202	6357.5	11767	1
2015-12-11	5	20158900102	6698.5	1808.5	1
2015-12-11	5	20158900202	6973.5	4061.5	1
2015-12-11	5	20158900302	6975	7564.5	1
2015-12-18	1	20159010102	5218	6549	1
2015-12-18	1	20159010202	4071.5	6449	1
2015-12-18	1	20159010302	4613.5	5995.5	1
2015-12-18	1	20159020102	4638	4553.5	1
2015-12-18	1	20159020202	4801	1895	1
2015-12-18	4	20159030102	4263.5	1570	1
2015-12-18	4	20159030202	4832	929	1
2015-12-18	2	20159040102	4060.5	8317.5	1
2015-12-18	2	20159040202	3983.5	4692	1
2015-12-18	3	20159070102	4934	3952	1
2015-12-18	3	20159070202	5311	3833	1
2015-12-18	5	20159080102	3883	7291	1
2015-12-18	5	20159080202	4635.5	9098	1
2015-12-18	5	20159080302	3658	9167	1
2015-12-18	5	20159090102	4351.5	3050	1
2015-12-18	5	20159090202	4017	8583	1
2016-01-15	2	20160070102	6275	1721	1
2016-01-15	2	20160070202	6870	1142	1
2016-01-15	5	20160110102	7491	13848.5	1
2016-01-15	5	20160110202	6597	14416	1
2016-01-15	5	20160120102	7566	5933.5	1
2016-01-15	5	20160120202	7993	4586	1
2016-01-15	3	20160130102	7953	2275	1
2016-01-15	3	20160130202	6796	2561	1
2016-01-15	4	20160140102	7022.5	9763	1
2016-01-15	4	20160140202	7119	8806	1
2016-01-15	4	20160150102	5989	6557	1
2016-01-15	4	20160150202	6635.5	3443	1
2016-01-15	1	20160160102	6220	4107	1
2016-01-15	1	20160160202	7080	7817.5	1
2016-01-22	4	20160310102	6508.5	13120	1
2016-01-22	4	20160310202	6941	4137	1
2016-01-22	3	20160350102	7047	5809	1
2016-01-22	3	20160350202	7838.5	1866.5	1
2016-01-22	5	20160360102	7365.5	7883	1
2016-01-22	5	20160360202	7182.5	11018	1
2016-01-22	5	20160370102	6902	10648	1
2016-01-22	5	20160370202	6878.5	7995	1
2016-01-22	5	20160370302	7537.5	7588.5	1
2016-01-22	1	20160450102	8576	16571	1
2016-01-22	1	20160450202	7001	2400.5	1
2016-01-22	1	20160450302	7779.5	348	1
2016-01-22	1	20160450402	7873.5	11093	1
2016-02-03	5	20160470102	5726	1420.5	1
2016-02-03	2	20160530102	6433.5	3957.5	1
2016-02-03	2	20160530202	6256	4473.5	1
2016-02-03	3	20160540102	7227	16431.5	1
2016-02-03	3	20160540202	6813	19776	1
2016-02-03	4	20160560102	6129.5	1810	1
2016-02-03	4	20160560202	6924	8893.5	1
2016-02-03	5	20160570102	7607	17815	1
2016-02-03	5	20160570202	6381	10117.5	1
2016-02-03	5	20160590102	6287	17607	1
2016-02-03	5	20160590202	6435.5	18394.5	1
2016-02-03	1	20160670102	7241	2639.5	1
2016-02-03	1	20160670202	7023.5	5438	1
2016-02-05	2	20160700102	6405.5	13569.5	1
2016-02-05	2	20160700202	6818.5	13182	1
2016-02-05	2	20160730102	7444.5	15879.5	1
2016-02-05	2	20160730202	7645	3904.5	1
2016-02-05	2	20160730302	7880	18.5	1
2016-02-05	2	20160730402	6622.5	15613.5	1
2016-02-05	2	20160730502	6857.5	11756	1
2016-02-05	2	20160730602	6408.5	14560.5	1
2016-02-05	2	20160730702	5867.5	3674	1
2016-02-05	2	20160730802	7508.5	1124	1
2016-02-05	5	20160780102	7521.5	10834	1
2016-02-05	5	20160780202	5860	12199	1
2016-02-05	3	20160790102	6644	12656	1
2016-02-05	3	20160790202	7031.5	13865.5	1
2016-02-05	4	20160810102	5973.5	8817	1
2016-02-05	4	20160810202	6732	6753.5	1
2016-02-05	5	20160840102	6286.5	12003	1
2016-02-05	5	20160840202	6402.5	13544	1
2016-02-05	1	20160890102	6478.5	833.5	1
2016-02-05	1	20160890202	6337	384.5	1
2016-02-05	1	20160890302	6794.5	2279.5	1
2016-02-05	1	20160890402	6682.5	3460	1
2016-02-12	2	20160970102	6566.5	4931	1
2016-02-12	2	20160970202	6352	8042	1
2016-02-12	5	20160980102	5974.5	7864	1
2016-02-12	5	20160980202	6445	10126.5	1
2016-02-12	5	20160990102	6195.5	7792	1
2016-02-12	5	20160990202	5524	9471	1
2016-02-12	4	20161000102	6601	8134.5	1
2016-02-12	4	20161000202	7601	8183	1
2016-02-12	1	20161010102	7669	9044	1
2016-02-12	1	20161010202	6923	933	1
2016-02-12	5	20161050102	6354.5	3636	1
2016-02-12	5	20161050202	6165.5	4727.5	1
2016-02-12	3	20161060102	7267	3839	1
2016-02-12	3	20161060202	6692	4378	1
2016-02-18	5	20161150102	7528	14358	1
2016-02-18	5	20161150202	7698.5	15107	1
2016-02-18	5	20161160102	6710.5	3930	1
2016-02-18	5	20161160202	7229.5	13173.5	1
2016-02-18	1	20161200102	7041.5	4035	1
2016-02-18	1	20161200202	6656	3853.5	1
2016-02-18	5	20161220102	6371.5	1238	1
2016-02-18	4	20161250102	5324.5	3096.5	1
2016-02-18	4	20161250202	7055	11864.5	1
2016-02-18	2	20161260102	7614.5	2976.5	1
2016-02-18	2	20161260202	6015.5	2175.5	1
2016-02-18	3	20161280102	6614.5	5135.5	1
2016-02-18	3	20161280202	6364	6384	1
2016-02-26	2	20161330102	4872.5	7169	1
2016-02-26	2	20161330202	4992.5	8317.5	1
2016-02-26	2	20161330302	4815.5	7515	1
2016-02-26	2	20161330402	4351.5	7473	1
2016-02-26	2	20161330502	4466.5	7585	1
2016-02-26	2	20161330602	4813	8017	1
2016-02-26	2	20161330702	4206	7786.5	1
2016-02-26	2	20161330802	4918	7458.5	1
2016-02-26	4	20161340102	5566	6460	1
2016-02-26	4	20161340202	4773	5192.5	1
2016-02-26	4	20161350102	4254	6440	1
2016-02-26	4	20161350202	4527	9889	1
2016-02-26	5	20161360102	4819	9400	1
2016-02-26	5	20161370102	4336.5	5016.5	1
2016-02-26	5	20161370202	4576	2239	1
2016-02-26	3	20161380102	4305	1141	1
2016-02-26	3	20161380202	4822.5	3648	1
2016-02-26	2	20161390102	5565	7563	1
2016-02-26	2	20161390202	5364.5	4765	1
2016-03-04	1	20161510102	4690	525.5	1
2016-03-04	1	20161510202	5724	4878	1
2016-03-04	2	20161520102	5431	2242	1
2016-03-04	2	20161520202	5831	1639	1
2016-03-04	4	20161530102	4533	1278	1
2016-03-04	4	20161530202	4391.5	520.5	1
2016-03-04	5	20161540102	6376.5	9807	1
2016-03-04	5	20161540202	5226	7336	1
2016-03-04	5	20161540302	5667	10257	1
2016-03-04	3	20161570102	5640	12951	1
2016-03-04	3	20161570202	5433	10864.5	1
2016-03-04	5	20161640102	5652	8517.5	1
2016-03-16	5	20161730102	5949	6094	1
2016-03-16	5	20161730202	5662	8669	1
2016-03-16	5	20161730302	6129	13440	1
2016-03-16	5	20161730402	5434	6016.5	1
2016-03-16	5	20161730502	6357	5046	1
2016-03-16	5	20161730602	5289	8069	1
2016-03-16	2	20161770102	5525	6302.5	1
2016-03-16	2	20161770202	5832.5	6718	1
2016-03-16	4	20161780102	5881	7756	1
2016-03-16	4	20161780202	5979.5	12281	1
2016-03-16	5	20161790102	5979	7308.5	1
2016-03-16	5	20161790202	5274	6901	1
2016-03-16	5	20161800102	5943	8152	1
2016-03-16	5	20161800202	4930.5	2681.5	1
2016-03-16	4	20161810102	5035	3211	1
2016-03-16	4	20161810202	5832.5	6928	1
2016-03-16	5	20161820102	5754	7896.5	1
2016-03-16	5	20161820202	6114	12681.5	1
2016-03-23	1	20161920102	6521.5	5875.5	1
2016-03-23	1	20161920202	5693	2025	1
2016-03-23	2	20161930102	6185	12978.5	1
2016-03-23	2	20161930202	6067	12909	1
2016-03-23	4	20161970102	6380	4612	1
2016-03-23	4	20161970202	5440	1617.5	1
2016-03-23	3	20161980102	5949	6488.5	1
2016-03-23	3	20161980202	5662	14437	1
2016-03-23	5	20162010102	5690.5	11270	1
2016-03-23	5	20162010202	5102	5530	1
2016-03-23	5	20162010302	5021.5	9347	1
2016-03-23	5	20162010402	5262.5	8438	1
2016-03-23	5	20162010502	4890.5	5514	1
2016-03-23	5	20162020102	5452	9055	1
2016-03-23	5	20162020202	4701	6303	1
2016-03-23	5	20162020302	6443.5	2349	1
2016-03-23	5	20162020402	6624.5	4437	1
2016-03-23	5	20162030102	6310	6530.5	1
2016-03-23	5	20162030202	5453	2325	1
01.04.2016	2	20162220102	5324.5	7658.5	1
01.04.2016	2	20162220202	6051	9184.5	1
01.04.2016	4	20162270102	6178.5	4704.5	1
01.04.2016	4	20162270202	5251	10136.5	1
01.04.2016	3	20162280102	5867.5	6217.5	1
01.04.2016	3	20162280202	5893	11136	1
01.04.2016	5	20162290102	6567.5	16135	1
01.04.2016	5	20162290202	5601.5	9627.5	1
01.04.2016	1	20162300102	5887.5	4052.5	1
01.04.2016	1	20162300202	6201.5	5463.5	1
01.04.2016	5	20162310102	5304.5	4028.5	1
01.04.2016	5	20162310202	6027.5	4490	1
01.04.2016	5	20162340102	5409	13517.5	1
01.04.2016	5	20162340202	5840	15001.5	1
2016-04-08	4	20162450102	4209	1208	1
2016-04-08	4	20162450202	4877	4381.5	1
2016-04-15	3	20162560102	5904.5	6275.5	1
2016-04-15	3	20162560202	5910	6294.5	1
2016-04-15	2	20162570102	5454	8832.5	1
2016-04-15	2	20162570202	5712.5	5008	1
2016-04-15	5	20162600102	6416	10227	1
2016-04-15	5	20162600202	5892	5671	1
2016-04-15	5	20162610102	6142	11515	1
2016-04-15	5	20162610202	6836.5	15128	1
2016-04-15	4	20162630102	5647	5222	1
2016-04-15	4	20162630202	5451	7273	1
2016-04-15	5	20162880102	3903	2432.5	1
2016-04-22	4	20162930102	7300.5	2697.5	1
2016-04-22	4	20162930202	8212.5	7535	1
2016-04-22	2	20162940102	7237.5	6678	1
2016-04-22	2	20162940202	6629.5	11140	1
2016-04-22	5	20162960102	7233	296.5	1
2016-04-22	5	20162960202	7689.5	962.5	1
2016-04-22	5	20162970102	7255	14298.5	1
2016-04-22	5	20162970202	6862.5	15584	1
2016-04-22	1	20162980102	5674.5	6759	1
2016-04-22	1	20162980202	5788	9329	1
2016-04-22	1	20162990102	6881	6441	1
2016-04-22	1	20162990202	7511.5	6626	1
2016-04-22	5	20163090102	6711.5	13761	1
2016-05-03	4	20163190102	6133.5	8192.5	1
2016-05-03	4	20163190202	5893	11307	1
2016-05-03	1	20163200102	5905	9026	1
2016-05-03	1	20163200202	5704.5	8187.5	1
2016-05-03	3	20163210102	7007.5	7617	1
2016-05-03	3	20163210202	6990.5	12503.5	1
2016-05-03	5	20163220102	5274	2316	1
2016-05-03	5	20163220202	5014.5	12004	1
2016-05-03	5	20163230102	7025.5	2534.5	1
2016-05-03	5	20163230202	7069.5	2910	1
2016-05-03	4	20163330102	6297.5	204.5	1
2016-05-03	4	20163330202	5595	67.5	1
2016-05-03	4	20163340102	7088.5	7845.5	1
2016-05-03	4	20163340202	6997.5	5669.5	1
2016-05-03	3	20163390102	7371	9968	1
2016-05-03	3	20163390202	6076.5	7826.5	1
2016-05-03	3	20163390302	6349.5	5491.5	1
2016-05-03	5	20163400102	6992.5	14909	1
2016-05-03	5	20163400202	6956.5	11900.5	1
2016-05-03	5	20163410102	6405.5	5321	1
2016-05-03	5	20163410202	6571	10584.5	1
2016-05-03	5	20163410302	7345.5	8316	1
2016-05-03	5	20163420102	7619.5	14244.5	1
2016-05-03	5	20163420202	7034.5	11244.5	1
2016-05-03	2	20163430102	5867.5	2330.5	1
2016-05-03	2	20163430202	6303.5	8570	1
2016-05-03	3	20163440102	6761	14837.5	1
2016-05-03	1	20163450102	7043	4171.5	1
2016-05-03	1	20163450202	6000.5	1144.5	1
2016-05-13	1	20163570102	5501.5	531	1
2016-05-13	1	20163570202	5398	902.5	1
2016-05-13	2	20163600102	4921	1188	1
2016-05-13	2	20163600202	4536	6781	1
2016-05-13	5	20163640102	4752	10724	1
2016-05-13	5	20163640202	5453	8956	1
2016-05-13	3	20163650102	4320	7893	1
2016-05-13	3	20163650202	4472.5	10126.5	1
2016-05-13	5	20163680102	5433.5	6926.5	1
2016-05-13	5	20163680202	4576.5	4061	1
2016-05-13	5	20163680302	4805	3386	1
2016-05-13	5	20163680402	4907	6778	1
2016-05-13	5	20163680502	4503	7197	1
2016-05-13	5	20163680602	4613.5	8383.5	1
2016-05-13	5	20163680702	4706	6127.5	1
2016-05-13	5	20163680802	4824	7755	1
2016-05-13	5	20163680902	5277.5	1666	1
2016-05-13	5	20163681002	4958.5	8864	1
2016-05-13	5	20163681102	5176	3545	1
2016-05-20	4	20163760102	5119	8302.5	1
2016-05-20	4	20163760202	5114.5	12341	1
2016-05-20	1	20163770102	7485	3706	1
2016-05-20	1	20163770202	5763.5	974	1
2016-05-20	5	20163790102	5293	11161	1
2016-05-20	5	20163790202	5431.5	10593.5	1
2016-05-20	3	20163820102	6075.5	7749.5	1
2016-05-20	3	20163820202	5214	9194	1
2016-05-20	5	20163840102	5634	6939.5	1
2016-05-20	5	20163840202	5458.5	9455	1
2016-05-20	5	20163850102	4792.5	4838	1
2016-05-20	5	20163850202	6073.5	10840.5	1
2016-05-25	4	20163900102	5527	11902.5	1
2016-05-25	4	20163900202	6310	13901.5	1
2016-05-25	4	20163910102	5832.5	9377.5	1
2016-05-25	4	20163910202	4823	10634.5	1
2016-05-25	5	20163940102	5105	10494.5	1
2016-05-25	5	20163940202	5064	7403.5	1
2016-05-25	5	20163950102	5638	3459.5	1
2016-05-25	5	20163950202	5582.5	8434.5	1
2016-05-25	2	20163980102	5619	14125.5	1
2016-05-25	2	20163980202	6744	13683	1
2016-05-25	2	20163980302	5841	5608.5	1
2016-05-25	2	20163980402	6535	8272	1
2016-05-25	2	20163980502	6335	11354.5	1
2016-05-25	2	20163980602	6226	8577.5	1
2016-05-25	2	20163980702	6412	13515	1
2016-05-25	2	20163980802	5683.5	1337	1
2016-05-25	3	20164010102	5942	8469.5	1
2016-06-03	1	20164040102	5480	1611.5	1
2016-06-03	1	20164040202	5974	3027.5	1
2016-06-03	4	20164050102	4982	9597	1
2016-06-03	4	20164050202	5336	10222	1
2016-06-03	5	20164060102	5085.5	9091.5	1
2016-06-03	5	20164060202	5642.5	10390.5	1
2016-06-03	5	20164070102	4638.5	7518	1
2016-06-03	5	20164070202	5334.5	8615.5	1
2016-06-09	5	20164220102	5304	3900	1
2016-06-09	5	20164220202	4879	4681	1
2016-06-09	5	20164220302	5044	13000	1
2016-06-09	5	20164250102	5252	13431	1
2016-06-09	5	20164250202	6089	10085.5	1
2016-06-09	5	20164260102	5275	8680	1
2016-06-09	5	20164260202	4946	4452	1
2016-06-09	5	20164270102	4743	11296	1
2016-06-09	5	20164270202	5023.5	3118	1
2016-06-09	4	20164280102	6836	12666	1
2016-06-09	3	20164300102	5629	8431.5	1
2016-06-09	3	20164300202	6612.5	7113	1
2016-06-09	1	20164390102	6054.5	7419	1
2016-06-09	1	20164390202	5238	2651	1
2016-06-09	1	20164390302	6618	12118	1
2016-06-09	1	20164390402	4759	1700.5	1
2016-06-09	1	20164400102	6899.5	915.5	1
2016-06-09	1	20164400202	5564.5	1790	1
2016-06-09	1	20164400302	6555	1190	1
2016-06-09	1	20164400402	5155	1727.5	1
2016-06-23	1	20164560102	5350	6065	1
2016-06-23	1	20164560202	4815	4151.5	1
2016-06-23	4	20164600102	5304.5	3796	1
2016-06-23	4	20164600202	4711.5	1600.5	1
2016-06-23	4	20164610102	5059	4690	1
2016-06-23	4	20164620102	5066.5	4530	1
2016-06-23	4	20164620202	4922.5	12788	1
2016-06-23	5	20164630102	5091	11300.5	1
2016-06-23	5	20164640102	5920	7410	1
2016-06-23	5	20164640202	5264	9636	1
2016-06-23	5	20164640302	6081	6360	1
2016-06-23	5	20164650102	4930	11683.5	1
2016-06-23	5	20164650202	4987	9401	1
2016-06-23	5	20164650302	5250	1428	1
2016-06-23	3	20164660102	5344.5	13726	1
2016-06-23	3	20164660202	5130	5277	1
2016-06-23	5	20164700102	5069.5	10756	1
2016-06-23	5	20164700202	4919.5	11081.5	1
2016-06-23	5	20164710102	5570	89.5	1
2016-06-23	5	20164710202	5286	1	1
2016-07-01	5	20164780102	4585	11024.5	1
2016-07-01	5	20164780202	4521.5	8014.5	1
2016-07-01	5	20164790102	4329.5	8361.5	1
2016-07-01	5	20164790202	4525.5	1948	1
2016-07-01	5	20164800102	5432	9017.5	1
2016-07-01	5	20164800202	4957.5	12584.5	1
2016-07-01	5	20164800302	5567.5	11431	1
2016-07-01	1	20164810102	4934.5	6765.5	1
2016-07-01	1	20164810202	4240	232.5	1
2016-07-01	4	20164850102	4692.5	2280.5	1
2016-07-01	4	20164850202	3848.5	1203	1
2016-07-07	1	20164950102	4571	4339	1
2016-07-07	1	20164950202	5163	2258	1
2016-07-07	5	20164970102	5231	5904	1
2016-07-07	5	20164970202	4280	4744	1
2016-07-07	5	20164990102	4929.5	3277	1
2016-07-07	5	20164990202	4663	114	1
2016-07-07	3	20165010102	4188	5202	1
2016-07-07	3	20165010202	4062.5	2952	1
2016-07-07	4	20165050102	4836	209	1
2016-07-07	4	20165050202	4993	262	1
2016-07-14	4	20165180102	4199	3364.5	1
2016-07-14	4	20165180202	3737.5	3219.5	1
2016-07-14	1	20165190102	4804.5	248.5	1
2016-07-14	1	20165190202	4298.5	979.5	1
2016-07-14	5	20165200102	4194.5	4636	1
2016-07-14	5	20165200202	4402.5	3914.5	1
2016-07-14	5	20165210102	3902	3791	1
2016-07-14	5	20165210202	4945.5	3675.5	1
2016-07-22	4	20165380102	4922.5	5863	1
2016-07-22	4	20165380202	5299.5	2270	1
2016-07-22	5	20165430102	7292.5	3130	1
2016-07-22	5	20165430202	5486	4672	1
2016-07-22	5	20165440102	5654	5084	1
2016-07-22	5	20165440202	5409	5578	1
2016-07-22	3	20165480102	5936.5	731	1
2016-07-22	3	20165480202	6291.5	1051	1
2016-07-29	4	20165640102	4855	2756	1
2016-07-29	4	20165640202	5145.5	2029	1
2016-07-29	4	20165650102	4676	2955.5	1
2016-07-29	4	20165650202	5128	6179.5	1
2016-07-29	3	20165670102	6167.5	1010.5	1
2016-07-29	3	20165670202	5525	3541.5	1
2016-07-29	5	20165680102	5376.5	9025	1
2016-07-29	5	20165680202	5614	11364	1
2016-07-29	5	20165690102	5268.5	7802	1
2016-07-29	5	20165690202	6659	3430	1
2016-08-05	5	20165720102	4645.5	4092.5	1
2016-08-05	5	20165720202	5194.5	1904.5	1
2016-08-05	1	20165880102	5356.5	891.5	1
2016-08-05	1	20165880202	5246.5	1889	1
2016-08-05	5	20165890102	5043	9222.5	1
2016-08-05	5	20165890202	4855	7697	1
2016-08-05	5	20165900102	4947	11010	1
2016-08-05	5	20165900202	5842.5	7390.5	1
2016-08-05	4	20165910102	4982.5	5659.5	1
2016-08-05	4	20165910202	4690	4404	1
2016-08-05	5	20165940102	5148.5	8094	1
2016-08-05	5	20165950102	4949.5	8320.5	1
2016-08-05	5	20165950202	4376	7754.5	1
2016-08-05	5	20165950302	4584	5796.5	1
2016-08-05	3	20165960102	4567.5	4036.5	1
2016-08-05	3	20165960202	5135.5	4062.5	1
2016-08-11	1	20166150102	4698	629	1
2016-08-11	1	20166150202	4854.5	2729	1
2016-08-11	4	20166190102	4577.5	6861	1
2016-08-11	4	20166190202	4648.5	7615	1
2016-08-11	5	20166200102	4618	9304.5	1
2016-08-11	5	20166200202	4953	6778.5	1
2016-08-11	5	20166210102	5161.5	9602	1
2016-08-11	5	20166210202	4874	6646.5	1
2016-08-11	5	20166210302	5321	5501	1
2016-08-11	5	20166260102	5531.5	12664.5	1
2016-08-19	3	20166440102	4881	6105	1
2016-08-19	3	20166440202	5492	4169.5	1
2016-08-19	1	20166470102	4217.5	7592	1
2016-08-19	1	20166470202	4821	8028	1
2016-08-19	4	20166480102	4122	5361.5	1
2016-08-19	4	20166480202	4911	2728.5	1
2016-08-19	5	20166490102	4053.5	2812	1
2016-08-19	5	20166490202	4745	11553.5	1
2016-08-19	5	20166500102	4862	9790.5	1
2016-08-19	5	20166500202	3841	4747	1
2016-09-02	1	20166700102	4796.5	2828.5	1
2016-09-02	1	20166700202	5548.5	4827.5	1
2016-09-02	4	20166730102	4852	1860.5	1
2016-09-02	4	20166730202	4552.5	1461	1
2016-09-02	5	20166740102	4534.5	8973	1
2016-09-02	3	20166750102	4714.5	9868	1
2016-09-02	3	20166750202	4603.5	6436.5	1
2016-09-02	5	20166760102	4734.5	12172.5	1
2016-09-02	5	20166760202	4650.5	9365	1
2016-09-02	4	20166960102	5914.5	8393	1
2016-09-02	4	20166960202	5845.5	8342	1
2016-09-02	5	20166970102	6427	10685.5	1
2016-09-02	5	20166980102	5818.5	1969	1
2016-09-02	5	20166990102	6062	13992	1
2016-09-02	5	20166990202	6172.5	14926.5	1
2016-09-02	5	20167000102	6608.5	10540	1
2016-09-02	5	20167000202	5925.5	11793	1
2016-09-02	1	20167110102	5736.5	2904.5	1
2016-09-02	1	20167110202	5647	3373	1
2016-09-08	5	20167160102	9039.5	13950.5	1
2016-09-08	4	20167190102	10005	2551.5	1
2016-09-08	4	20167190202	12305.5	864.5	1
2016-09-08	4	20167190302	10891.5	8919.5	1
2016-09-08	4	20167200102	9447.5	8627.5	1
2016-09-08	4	20167200202	9658	8046	1
2016-09-08	4	20167200302	9584.5	9977.5	1
2016-09-08	5	20167210102	9246.5	12567	1
2016-09-08	5	20167220102	8631	9119.5	1
2016-09-08	5	20167220202	9174.5	8007.5	1
2016-09-08	5	20167230102	8566	8746.5	1
2016-09-08	5	20167230202	9166	5110	1
2016-09-08	3	20167240102	9563.5	4864.5	1
2016-09-08	3	20167240202	8672.5	314.5	1
2016-09-08	1	20167270102	8808	3604	1
2016-09-08	1	20167270202	10967.5	5173.5	1
2016-09-08	5	20167280102	8527.5	2058.5	1
2016-09-08	5	20167290102	8370.5	4059.5	1
16.09.2016	4	20167360102	4610.5	49	1
16.09.2016	4	20167370102	9000.5	2129.5	1
16.09.2016	4	20167370202	8361.5	1683.5	1
16.09.2016	5	20167410102	8892.5	9779.5	1
16.09.2016	5	20167410202	8147.5	14127.5	1
16.09.2016	1	20167430102	7762.5	5647	1
16.09.2016	1	20167430202	9020.5	7052	1
16.09.2016	5	20167440102	9015.5	1230.5	1
16.09.2016	5	20167440202	8786.5	10480.5	1
16.09.2016	5	20167440302	10600.5	12324.5	1
16.09.2016	3	20167450102	9379.5	9277.5	1
16.09.2016	3	20167450202	8803	7361.5	1
2016-09-21	5	20167530102	9997	5733	1
2016-09-21	5	20167530202	9955	5515.5	1
2016-09-29	1	20167650102	9375	5949.5	1
2016-09-29	1	20167650202	9131	5524	1
2016-09-29	5	20167670102	8146.5	3893	1
2016-09-29	5	20167670202	8553	7526.5	1
2016-09-29	4	20167710102	7124.5	24.5	1
2016-09-29	4	20167710202	6275.5	28	1
2016-10-07	4	20167870102	11842	10248	1
2016-10-07	4	20167870202	10890	8880	1
2016-10-07	1	20167880102	10005	6657	1
2016-10-07	1	20167880202	11383	9607	1
2016-10-07	3	20167910102	9069.5	8602	1
2016-10-07	3	20167910202	10427	9128	1
2016-10-07	5	20167920102	8808	3507	1
2016-10-07	5	20167920202	8640	2589.5	1
2016-10-14	1	20168040102	9579	2036	1
2016-10-14	1	20168040202	11095	1207	1
2016-10-14	3	20168070102	8644	3397.5	1
2016-10-14	3	20168070202	8852	3651	1
2016-10-14	3	20168070302	9470	5229	1
2016-10-14	5	20168090102	10053	2247	1
2016-10-14	5	20168090202	8886	3923	1
2016-10-14	5	20168090302	9134	2937	1
2016-10-14	4	20168100102	8645.5	643	1
2016-10-14	4	20168100202	9020	826.5	1
2016-10-14	4	20168100302	9053	2131	1
2016-10-14	5	20168110102	8240	4170.5	1
2016-10-14	5	20168110202	9949	3886	1
2016-10-19	4	20168260102	10027.5	10717.5	1
2016-10-19	4	20168260202	9540.5	7071.5	1
2016-10-19	1	20168270102	8874	8234	1
2016-10-19	1	20168270202	9093.5	5288	1
2016-10-19	5	20168280102	7757.5	5732	1
2016-10-19	5	20168280202	9441.5	22.5	1
2016-10-19	5	20168300102	7923.5	13573.5	1
2016-10-19	5	20168300202	7448.5	9974.5	1
2016-10-19	5	20168330102	8471.5	8678.5	1
2016-10-19	5	20168330202	9467	6900.5	1
2016-10-28	4	20168420102	10790	11141	1
2016-10-28	4	20168420202	11241	8117.5	1
2016-10-28	4	20168430102	10999	4311.5	1
2016-10-28	4	20168430202	11027	5339	1
2016-10-28	4	20168430302	11532	2824	1
2016-10-28	5	20168470102	10338	12267	1
2016-10-28	5	20168470202	10455	14652	1
2016-10-28	5	20168480102	10000	9071	1
2016-10-28	5	20168480202	9988	6680.5	1
2016-10-28	5	20168480302	10825	12191	1
2016-10-28	5	20168490102	10452	11158	1
2016-10-28	5	20168490202	10745	10437	1
2016-10-28	3	20168530102	10659	1236	1
2016-10-28	3	20168530202	10513	8424	1
2016-10-28	1	20168580102	10365	4793	1
2016-10-28	1	20168580202	10722	3103	1
2016-11-11	1	20168710102	11850.5	2361	1
2016-11-11	1	20168710202	9745.5	8702	1
2016-11-11	4	20168720102	10288	6272	1
2016-11-11	4	20168720202	10069	9169	1
2016-11-11	5	20168740102	11764	6967	1
2016-11-11	5	20168750102	9494	4521	1
2016-11-11	5	20168750202	9009.5	5973	1
2016-11-11	5	20168750302	9195.5	14192	1
2016-11-11	5	20168760102	12075.5	5745	1
2016-11-11	5	20168760202	9719	6180	1
2016-11-11	3	20168800102	9241.5	5165	1
2016-11-11	3	20168800202	10762.5	6240	1
2016-11-17	1	20168930102	8149.5	1924	1
2016-11-17	1	20168930202	8310	9316	1
2016-11-17	4	20168950102	9155.5	3168.5	1
2016-11-17	4	20168950202	8697.5	3251	1
2016-11-17	5	20168960102	9657.5	13225.5	1
2016-11-17	5	20168960202	8823	15653.5	1
2016-11-17	5	20168970102	8754.5	6693	1
2016-11-17	5	20168980102	8201.5	13608	1
2016-11-17	5	20168980202	8600	14953	1
2016-12-02	5	20169140102	19688	8435	1
2016-12-02	5	20169140202	19747	9484	1
2016-12-02	1	20169150102	18993	11859	1
2016-12-02	1	20169150202	20676	19691	1
2016-12-02	5	20169160102	19207.5	15633	1
2016-12-02	4	20169190102	18445	4343	1
2016-12-02	4	20169190202	17352.5	683	1
2016-12-02	3	20169200102	19611	4790	1
2016-12-02	3	20169200202	19534	633.5	1
2016-12-02	4	20169290102	17684	3900	1
2016-12-02	4	20169290202	18291	719	1
2016-12-02	1	20169330102	19720.5	22459.5	1
2016-12-02	1	20169330202	19103.5	21121.5	1
2016-12-02	4	20169360102	17758	18451	1
2016-12-02	4	20169360202	19046.5	19666	1
2016-12-02	4	20169370102	19487	15473	1
2016-12-02	4	20169370202	19006	11173	1
2016-12-02	5	20169380102	18143	17488	1
2016-12-02	5	20169380202	18592	19144	1
2016-12-02	5	20169390102	17814	8092.5	1
2016-12-02	5	20169460102	17611.5	13617.5	1
2016-12-09	1	20169540102	19470	4169	1
2016-12-09	1	20169540202	19653.5	1519	1
2016-12-09	4	20169550102	19383	9651	1
2016-12-09	4	20169550202	19807	8409	1
2016-12-09	5	20169570102	19993	16594	1
2016-12-09	5	20169570202	19259	15832.5	1
2016-12-16	1	20169790102	18671.5	3244	1
2016-12-16	1	20169790202	20212	6955	1
2016-12-16	3	20169800102	18662.5	20272	1
2016-12-16	3	20169800202	19339	22311.5	1
2016-12-16	3	20169800302	17705.5	20696.5	1
2016-12-16	4	20169810102	18563.5	17436	1
2016-12-16	4	20169810202	18079	17538	1
2016-12-16	4	20169820102	18359.5	10121	1
2016-12-16	4	20169820202	18288.5	7529	1
2016-12-16	5	20169830102	18339	8151	1
2016-12-16	5	20169830202	18536	13029	1
2017-01-12	4	20170011010	8750	8060.5	1
2017-01-12	4	20170011020	8293	12387	1
2017-01-12	5	20170014010	8571	6822.5	1
2017-01-12	1	20170015010	9381.5	9620	1
2017-01-12	1	20170015020	8593.5	7149	1
2017-01-12	1	20170015030	8013.5	6212	1
2017-01-12	5	20170016010	7763.5	21970	1
2017-01-12	5	20170016020	8122.5	18392	1
2017-01-12	5	20170017010	8038.5	11037	1
2017-01-12	5	20170017020	7926.5	18834	1
2017-01-12	3	20170023010	7846.5	15271	1
2017-01-12	3	20170023020	7823	23085	1
2017-01-20	1	20170032010	9241	4771	1
2017-01-20	1	20170032020	9374	11825.5	1
2017-01-20	4	20170033010	8578	21856	1
2017-01-20	4	20170033020	8597.5	23295	1
2017-01-20	4	20170033030	8909	23103	1
2017-01-20	5	20170035010	8856.5	23573	1
2017-01-20	5	20170036010	8340	23512	1
2017-01-20	5	20170036020	8211.5	23119	1
2017-01-20	5	20170037010	8179	21302.5	1
2017-01-20	5	20170037020	8423	22815.5	1
2017-01-20	5	20170046010	8703	3458	1
2017-01-20	5	20170053010	8241.5	10653	1
2017-01-27	4	20170069010	5339.5	7884.5	1
2017-01-27	4	20170069020	3878	6224.5	1
2017-01-27	1	20170070010	3954.5	13870	1
2017-01-27	1	20170070020	3801	15901.5	1
2017-01-27	5	20170072010	3860.5	11429.5	1
2017-01-27	5	20170072020	3796.5	12722.5	1
2017-01-27	3	20170073010	3362	6959.5	1
2017-01-27	3	20170073020	4017.5	5309.5	1
2017-01-27	5	20170074010	3852.5	14883	1
2017-01-27	5	20170074020	3919	10601.5	1
2017-01-27	5	20170075010	3419.5	12096.5	1
2017-01-27	5	20170075020	4951.5	14661.5	1
2017-02-03	1	20170101010	5326.5	4970.5	1
2017-02-03	1	20170101020	4814	8380.5	1
2017-02-03	4	20170102010	6422.5	8209	1
2017-02-03	4	20170102020	6062.5	8361	1
2017-02-03	5	20170103010	5143.5	13566	1
2017-02-03	5	20170105010	4996	18218.5	1
2017-02-03	5	20170105020	5577.5	15424.5	1
2017-02-03	5	20170105030	5274.5	13364	1
2017-02-03	5	20170106010	6258.5	13840	1
2017-02-03	5	20170106020	5831.5	17396	1
2017-02-03	5	20170116010	6033	14568.5	1
2017-02-03	5	20170116020	6034.5	10015	1
2017-02-10	1	20170132010	4386	894	1
2017-02-10	1	20170132020	5053.5	1132.5	1
2017-02-10	1	20170135010	4049	8035	1
2017-02-10	1	20170135020	4469.5	12745	1
2017-02-10	5	20170136010	3951.5	15039.5	1
2017-02-10	5	20170136020	5051	6262.5	1
2017-02-10	4	20170137010	4115	8142.5	1
2017-02-10	4	20170137020	3739	4868	1
2017-02-10	4	20170138010	4489	6426	1
2017-02-10	4	20170138020	3862.5	1693.5	1
2017-02-10	4	20170139010	3857	6995	1
2017-02-10	4	20170139020	3300.5	3514	1
2017-02-10	5	20170140010	4771	17566	1
2017-02-10	5	20170140020	3569	16344	1
2017-02-17	1	20170160010	5150.5	339	1
2017-02-17	1	20170160020	4901.5	256.5	1
2017-02-17	4	20170165010	5062	13642.5	1
2017-02-17	4	20170165020	5723.5	15380.5	1
2017-02-17	5	20170167010	5745	8516.5	1
2017-02-17	5	20170168010	5452.5	19904	1
2017-02-17	5	20170168020	5388.5	20132.5	1
2017-03-03	5	20170189010	4714.5	10579.5	1
2017-03-03	5	20170189020	4720	6693.5	1
2017-03-03	5	20170190010	4869.5	17073.5	1
2017-03-03	5	20170190020	5255.5	12079.5	1
2017-03-03	5	20170190030	5105.5	7250.5	1
2017-03-03	5	20170191010	5482	8534.5	1
2017-03-03	1	20170194010	4925.5	12821.5	1
2017-03-03	1	20170194020	4315.5	10288	1
2017-03-03	4	20170195010	5466	19500.5	1
2017-03-03	4	20170195020	4680	17945.5	1
2017-03-17	1	20170207010	3763	4416.5	1
2017-03-17	1	20170207020	4111	4162	1
2017-03-17	4	20170208010	3842.5	10548.5	1
2017-03-17	4	20170208020	3567	8937	1
2017-03-17	4	20170208030	3360	11510	1
2017-03-17	5	20170210010	4532	13528	1
2017-03-17	5	20170210020	3865.5	12170.5	1
2017-03-17	5	20170211010	5515.5	13414.5	1
2017-03-17	5	20170211020	3622.5	15044	1
2017-03-17	4	20170226010	3605	12248	1
2017-03-17	4	20170226020	3744.5	2284.5	1
2017-03-17	1	20170227010	3413	7112	1
2017-03-17	1	20170227020	3710.5	8267.5	1
2017-03-17	5	20170229010	5292	19053	1
2017-03-17	5	20170229020	4365	12956	1
2017-03-17	5	20170230010	3851.5	11666	1
2017-03-17	5	20170230020	5378	11873	1
2017-03-17	5	20170231010	3967	12069	1
2017-03-17	5	20170231020	3738	10458	1
2017-03-17	5	20170232010	2295	7851	1
2017-03-17	5	20170234010	4622.5	7446.5	1
2017-03-23	4	20170252010	12843.5	16463.5	1
2017-03-23	4	20170252020	11879	11702.5	1
2017-03-23	5	20170253010	13057.5	19325.5	1
2017-03-23	5	20170253020	11429.5	7660.5	1
2017-03-23	5	20170254010	12125.5	18512	1
2017-03-23	5	20170254020	13483.5	21111.5	1
2017-03-23	1	20170255010	12274.5	3739.5	1
2017-03-23	1	20170255020	11436	2747.5	1
2017-03-31	4	20170278010	3950.5	2793.5	1
2017-03-31	4	20170278020	3210	9170	1
2017-03-31	1	20170279010	3117.5	303.5	1
2017-03-31	1	20170279020	2805	4159.5	1
2017-03-31	5	20170282010	3100	10510	1
2017-03-31	5	20170282020	2595	7825.5	1
2017-03-31	5	20170284010	2798	8451	1
2017-03-31	5	20170284020	3308.5	10586.5	1
2017-03-31	4	20170286010	2963	4964.5	1
2017-03-31	4	20170286020	2319.5	635.5	1
2017-03-31	4	20170287010	2328.5	4942.5	1
2015-12-11	Labor2000	20158730302	6300	2	0
2015-12-11	Labor2000	20158730402	6265.5	16	0
2015-12-11	Labor2000	20158730502	5233.5	21.5	0
2015-12-11	Labor2000	20158730602	6264	37	0
2015-12-11	Labor2000	20158730702	6802	33	0
2015-12-11	Labor2000	20158730802	6426.5	11.5	0
2015-12-18	B	20158990102	4081.5	1	0
2015-12-18	B	20158990202	3856.5	1	0
2015-12-18	B	20158990302	4102.5	12.5	0
2015-12-18	B	20158990402	4309.5	16.5	0
2015-12-18	B	20158990502	3061	8.5	0
2015-12-18	Labor2000	20159000102	3596.5	14.5	0
2015-12-18	Labor2000	20159000202	5065	1	0
2015-12-18	Labor2000	20159000302	3502	12.5	0
2015-12-18	Labor2000	20159000402	4153	26	0
2015-12-18	Labor2000	20159000502	4484	1	0
2015-12-18	Labor2000	20159000602	4435	11	0
2015-12-18	Labor2000	20159000702	4283	107.5	0
2015-12-18	Labor2000	20159000802	3209	14	0
2016-01-15	Labor2000	20160080102	7678	12.5	0
2016-01-15	Labor2000	20160080202	7572.5	16	0
2016-01-15	Labor2000	20160080302	7375.5	225.5	0
2016-01-15	Labor2000	20160080402	6379	46	0
2016-01-15	Labor2000	20160080502	7520	18	0
2016-01-15	Labor2000	20160080602	7586.5	4	0
2016-01-15	Labor2000	20160080702	6469	2	0
2016-01-15	Labor2000	20160080802	7746	33	0
2016-01-15	Labor2000	20160080902	6906	54.5	0
2016-01-15	Labor2000	20160081002	6903	15	0
2016-01-15	Labor2000	20160081102	6060	20	0
2016-01-15	Labor2000	20160090102	6758	15	0
2016-01-15	Labor2000	20160090202	7518	28	0
2016-01-15	Labor2000	20160090302	7185	3	0
2016-01-15	Labor2000	20160090402	7506.5	209	0
2016-01-15	Labor2000	20160090502	7371	1	0
2016-01-15	Labor2000	20160090602	6843.5	1	0
2016-01-15	Labor2000	20160090702	7199	4	0
2016-01-15	Labor2000	20160090802	6622	27.5	0
2016-01-15	Labor2000	20160100102	7369	28.5	0
2016-01-15	Labor2000	20160100202	7108	37	0
2016-01-15	Labor2000	20160100302	7923.5	1	0
2016-01-15	Labor2000	20160100402	7984	20.5	0
2016-01-15	Labor2000	20160100502	6873	30.5	0
2016-01-15	Labor2000	20160100602	6974	16	0
2016-01-15	Labor2000	20160100702	6744	23	0
2016-01-15	Labor2000	20160100802	7854	50	0
2016-01-22	Labor2000	20160280102	7552	1	0
2016-01-22	Labor2000	20160280202	7067	14	0
2016-01-22	Labor2000	20160280302	7827.5	9.5	0
2016-01-22	Labor2000	20160280402	7246	11	0
2016-01-22	Labor2000	20160280502	7789	1	0
2016-01-22	Labor2000	20160280602	8192.5	5.5	0
2016-01-22	Labor2000	20160280702	7319.5	10	0
2016-01-22	Labor2000	20160290102	7693	11	0
2016-01-22	Labor2000	20160290202	7271	1	0
2016-01-22	Labor2000	20160290302	7618	3	0
2016-01-22	Labor2000	20160290402	8244.5	1	0
2016-01-22	Labor2000	20160290502	7442.5	164	0
2016-01-22	Labor2000	20160300102	7226.5	78.5	0
2016-01-22	Labor2000	20160300202	6976	1	0
2016-01-22	Labor2000	20160300302	7742	54	0
2016-01-22	Labor2000	20160300402	7337.5	1	0
2016-01-22	Labor2000	20160300502	7580	3	0
2016-01-22	Labor2000	20160300602	7411	1	0
2016-01-22	Labor2000	20160300702	6564	1	0
2016-01-22	Labor2000	20160300802	7989	9.5	0
2016-01-22	Labor2000	20160300902	7987	14	0
2016-01-22	Labor2000	20160301002	7757	11	0
2016-01-22	B	20160380102	7935.5	22.5	0
2016-01-22	B	20160380202	6963	5	0
2016-01-22	B	20160380302	7391	14	0
2016-01-22	B	20160380402	6611	21	0
2016-02-03	Labor2000	20160500102	6958	22.5	0
2016-02-03	Labor2000	20160500202	6880	24	0
2016-02-03	Labor2000	20160500302	6642.5	1	0
2016-02-03	Labor2000	20160500402	6089.5	51	0
2016-02-03	Labor2000	20160500502	7342	3.5	0
2016-02-03	Labor2000	20160500602	6119	1	0
2016-02-03	Labor2000	20160500702	6523	12	0
2016-02-03	Labor2000	20160500802	6837	9	0
2016-02-03	Labor2000	20160500902	6765.5	5	0
2016-02-03	Labor2000	20160510102	6902	9.5	0
2016-02-03	Labor2000	20160510202	5511	2	0
2016-02-03	Labor2000	20160510302	5647	42	0
2016-02-03	Labor2000	20160520102	5189	22	0
2016-02-03	Labor2000	20160520202	4466	16.5	0
2016-02-03	B	20160610102	7460.5	47.5	0
2016-02-03	B	20160610202	6999	1	0
2016-02-03	B	20160610302	7451	17.5	0
2016-02-03	B	20160610402	7170	24	0
2016-02-05	Labor2000	20160720102	6602.5	32	0
2016-02-05	Labor2000	20160720202	7088.5	37.5	0
2016-02-05	Labor2000	20160720302	6467.5	1	0
2016-02-05	Labor2000	20160720402	7403.5	6	0
2016-02-05	Labor2000	20160720502	6704.5	1	0
2016-02-05	Labor2000	20160720602	6634.5	28	0
2016-02-05	Labor2000	20160720702	6529	1	0
2016-02-05	Labor2000	20160720802	7285.5	1	0
2016-02-05	Labor2000	20160740102	7089.5	10.5	0
2016-02-05	Labor2000	20160740202	7151.5	23	0
2016-02-05	Labor2000	20160740302	7697	1	0
2016-02-05	Labor2000	20160740402	6596	30	0
2016-02-05	Labor2000	20160740502	6077.5	1	0
2016-02-05	Labor2000	20160740602	6482.5	1	0
2016-02-05	Labor2000	20160740702	5872.5	27	0
2016-02-05	Labor2000	20160740802	6878.5	2	0
2016-02-05	Labor2000	20160740902	6069.5	1	0
2016-02-05	Labor2000	20160750102	4264	5	0
2016-02-05	Labor2000	20160750202	5043.5	1	0
2016-02-05	B	20160830102	6157.5	11	0
2016-02-05	B	20160830202	6801.5	13	0
2016-02-05	B	20160830302	7723.5	13.5	0
2016-02-05	B	20160830402	7446	7	0
2016-02-12	Labor2000	20160950102	7317	55	0
2016-02-12	Labor2000	20160950202	6125	1	0
2016-02-12	Labor2000	20160950302	7234.5	32.5	0
2016-02-12	Labor2000	20160950402	6133.5	1	0
2016-02-12	Labor2000	20160950502	7003	33	0
2016-02-12	Labor2000	20160950602	5580.5	31.5	0
2016-02-12	Labor2000	20160950702	6271.5	38.5	0
2016-02-12	Labor2000	20160950802	6527	1	0
2016-02-12	Labor2000	20160960102	7032	1	0
2016-02-12	Labor2000	20160960202	6856.5	1	0
2016-02-12	Labor2000	20160960302	6832.5	149.5	0
2016-02-12	Labor2000	20160960402	5724	1	0
2016-02-12	Labor2000	20160960502	6245	18.5	0
2016-02-12	Labor2000	20160960602	6158	35	0
2016-02-12	Labor2000	20160960702	6286	136	0
2016-02-12	B	20161070102	5902	57	0
2016-02-12	B	20161070202	6956	1	0
2016-02-12	Labor2000	20161100102	6527	12.5	0
2016-02-12	Labor2000	20161100202	6201	52	0
2016-02-12	Labor2000	20161100302	5497	4	0
2016-02-18	Labor2000	20161170102	7317	6.5	0
2016-02-18	Labor2000	20161170202	6276	31	0
2016-02-18	Labor2000	20161170302	7766.5	18.5	0
2016-02-18	Labor2000	20161170402	7264.5	48	0
2016-02-18	Labor2000	20161170502	7099	17.5	0
2016-02-18	Labor2000	20161170602	6820.5	17	0
2016-02-18	Labor2000	20161170702	6010	68.5	0
2016-02-18	Labor2000	20161170802	7127.5	23.5	0
2016-02-18	Labor2000	20161180102	6823.5	49.5	0
2016-02-18	Labor2000	20161180202	7544.5	82.5	0
2016-02-18	Labor2000	20161180302	6891.5	16	0
2016-02-18	Labor2000	20161180402	6901.5	1	0
2016-02-18	Labor2000	20161180502	7171.5	7.5	0
2016-02-18	Labor2000	20161180602	6982.5	378.5	0
2016-02-18	Labor2000	20161180702	6603.5	15	0
2016-02-18	Labor2000	20161180802	6658	22.5	0
2016-02-18	Labor2000	20161190102	6855	16	0
2016-02-18	Labor2000	20161190202	7039	31	0
2016-02-18	Labor2000	20161190302	7309.5	4.5	0
2016-02-18	Labor2000	20161190402	6854	21.5	0
2016-02-18	Labor2000	20161190502	6689.5	22.5	0
2016-02-18	Labor2000	20161190602	6559.5	21	0
2016-02-18	Labor2000	20161190702	7117	4	0
2016-02-18	Labor2000	20161190802	6609.5	23.5	0
2016-02-18	Labor2000	20161190902	7096.5	30.5	0
2016-02-18	Labor2000	20161191002	7194	140.5	0
2016-02-18	Labor2000	20161191102	6718.5	3.5	0
2016-02-18	Labor2000	20161191202	7079.5	16.5	0
2016-02-18	B	20161270102	7123.5	20.5	0
2016-02-18	B	20161270202	6914.5	20	0
2016-02-18	B	20161270302	7393.5	22.5	0
2016-02-18	B	20161270402	7352	17.5	0
2016-02-26	Labor2000	20161320102	5100	10	0
2016-02-26	Labor2000	20161320202	4052	18	0
2016-02-26	Labor2000	20161320302	4357.5	19.5	0
2016-02-26	Labor2000	20161320402	4623.5	28.5	0
2016-02-26	Labor2000	20161320502	5134	30.5	0
2016-02-26	Labor2000	20161320602	5189	8	0
2016-02-26	Labor2000	20161320702	4407	15	0
2016-02-26	Labor2000	20161320802	4783.5	9	0
2016-02-26	Labor2000	20161320902	4209	5	0
2016-02-26	Labor2000	20161321002	4238	2	0
2016-02-26	Labor2000	20161321102	5278	17	0
2016-03-04	Labor2000	20161490102	5621.5	32	0
2016-03-04	Labor2000	20161490202	5373	51	0
2016-03-04	Labor2000	20161490302	5910	1	0
2016-03-04	Labor2000	20161490402	5785.5	9	0
2016-03-04	Labor2000	20161490502	5590	13	0
2016-03-04	Labor2000	20161490602	5453.5	3	0
2016-03-04	Labor2000	20161490702	5594	6	0
2016-03-04	Labor2000	20161490802	5760	1	0
2016-03-04	Labor2000	20161500102	5286	5	0
2016-03-04	Labor2000	20161500202	5662	11.5	0
2016-03-04	Labor2000	20161500302	5866	16	0
2016-03-04	Labor2000	20161500402	5341.5	1	0
2016-03-04	Labor2000	20161500502	5199	7	0
2016-03-04	Labor2000	20161500602	5733.5	11.5	0
2016-03-04	Labor2000	20161500702	5444	1	0
2016-03-04	Labor2000	20161500802	5792	9	0
2016-03-04	Labor2000	20161500902	4849.5	25	0
2016-03-16	Labor2000	20161750102	6443.5	4	0
2016-03-16	Labor2000	20161750202	6624.5	38	0
2016-03-16	Labor2000	20161750302	6310	54	0
2016-03-16	Labor2000	20161750402	5453	35.5	0
2016-03-16	Labor2000	20161750502	5749	22	0
2016-03-16	Labor2000	20161750602	5383	6	0
2016-03-16	Labor2000	20161750702	5888	53.5	0
2016-03-16	Labor2000	20161750802	5816.5	55	0
2016-03-16	Labor2000	20161750902	5371	24	0
2016-03-16	Labor2000	20161751002	5694	2	0
2016-03-16	B	20161870102	4837	8	0
2016-03-16	B	20161870202	5994	21	0
2016-03-16	B	20161870302	6713	36.5	0
2016-03-16	B	20161870402	6731	4	0
2016-03-23	B	20161990102	6129	1	0
2016-03-23	B	20161990202	5434	8	0
2016-03-23	B	20162000102	6357	4	0
2016-03-23	B	20162000202	5289	9	0
01.04.2016	B	20162210802	5089.5	1	0
01.04.2016	B	20162210902	4704	9	0
01.04.2016	B	20162211002	5740.5	27.5	0
01.04.2016	B	20162211102	5073.5	12.5	0
01.04.2016	B	20162211202	5054.5	2.5	0
01.04.2016	Labor2000	20162230102	6557.5	63.5	0
01.04.2016	Labor2000	20162230202	6039	40.5	0
01.04.2016	Labor2000	20162230302	5900.5	49.5	0
01.04.2016	Labor2000	20162230402	5922	3	0
01.04.2016	Labor2000	20162230502	5596.5	2.5	0
01.04.2016	Labor2000	20162230602	6301.5	10.5	0
01.04.2016	Labor2000	20162230702	6773	21.5	0
01.04.2016	Labor2000	20162230802	5604.5	3.5	0
01.04.2016	Labor2000	20162230902	5735.5	5.5	0
01.04.2016	Labor2000	20162231002	5711.5	11.5	0
01.04.2016	Labor2000	20162231102	5798.5	10	0
01.04.2016	Labor2000	20162240102	5968	16	0
01.04.2016	Labor2000	20162240202	5598.5	1	0
01.04.2016	Labor2000	20162240302	6092	27.5	0
01.04.2016	Labor2000	20162240402	6311.5	7.5	0
01.04.2016	Labor2000	20162240502	6465.5	124.5	0
01.04.2016	Labor2000	20162240602	6177.5	6.5	0
01.04.2016	Labor2000	20162240702	5707	6.5	0
01.04.2016	Labor2000	20162240802	5588.5	5.5	0
01.04.2016	Labor2000	20162240902	6124.5	7.5	0
01.04.2016	Labor2000	20162241002	5425.5	5.5	0
01.04.2016	B	20162370102	5957.5	32.5	0
01.04.2016	B	20162370202	5674	13.5	0
01.04.2016	B	20162380102	5446.5	8.5	0
01.04.2016	B	20162380202	5741.5	170.5	0
01.04.2016	B	20162391202	5747.5	35.5	0
01.04.2016	B	20162391302	6956.5	1.5	0
01.04.2016	B	20162391402	4553.5	3.5	0
2016-04-08	Labor2000	20162460102	4576	1	0
2016-04-08	Labor2000	20162460202	5000	1	0
2016-04-08	Labor2000	20162460302	5058	1	0
2016-04-08	Labor2000	20162460402	4136.5	1	0
2016-04-08	Labor2000	20162460502	3066	1	0
2016-04-08	Labor2000	20162460602	4284	1	0
2016-04-08	Labor2000	20162460702	4468	1	0
2016-04-08	Labor2000	20162460802	4650	1	0
2016-04-08	Labor2000	20162460902	4145.5	1	0
2016-04-08	Labor2000	20162470102	4454	1	0
2016-04-08	Labor2000	20162470202	4640	1	0
2016-04-08	Labor2000	20162470302	4807	1	0
2016-04-08	Labor2000	20162470402	4891.5	1	0
2016-04-08	Labor2000	20162470502	4769	1	0
2016-04-08	Labor2000	20162470602	4219	1	0
2016-04-08	Labor2000	20162470702	4339	18	0
2016-04-08	Labor2000	20162470802	4435	1	0
2016-04-08	Labor2000	20162470902	5122.5	1	0
2016-04-08	Labor2000	20162471002	4790.5	1	0
2016-04-08	Labor2000	20162480102	4934	1	0
2016-04-08	Labor2000	20162480202	4580	1	0
2016-04-08	Labor2000	20162480302	4653.5	3.5	0
2016-04-08	Labor2000	20162480402	4832.5	3.5	0
2016-04-08	Labor2000	20162480502	4023.5	1	0
2016-04-08	Labor2000	20162480602	4306	1	0
2016-04-08	Labor2000	20162480702	4979	1	0
2016-04-08	Labor2000	20162480802	4764	1	0
2016-04-08	Labor2000	20162480902	4069.5	1	0
2016-04-08	Labor2000	20162481002	4892.5	1	0
2016-04-15	Labor2000	20162580102	6431.5	4	0
2016-04-15	Labor2000	20162580202	5619.5	6	0
2016-04-15	Labor2000	20162580302	6082.5	1	0
2016-04-15	Labor2000	20162580402	5763	11	0
2016-04-15	Labor2000	20162580502	6542.5	14.5	0
2016-04-15	Labor2000	20162580602	5987	1	0
2016-04-15	Labor2000	20162580702	5282.5	1	0
2016-04-15	Labor2000	20162580802	5734	4	0
2016-04-15	Labor2000	20162590102	5969	5	0
2016-04-15	Labor2000	20162590202	5816	7	0
2016-04-15	Labor2000	20162590302	6789.5	3.5	0
2016-04-15	Labor2000	20162590402	6080.5	2.5	0
2016-04-15	B	20162650102	6297.5	23.5	0
2016-04-15	B	20162650202	5898	23.5	0
2016-04-15	A	20162660102	6363.5	13.5	0
2016-04-15	A	20162660202	6434.5	1	0
2016-04-22	Labor2000	20162910102	7749	1	0
2016-04-22	Labor2000	20162910202	8041.5	9.5	0
2016-04-22	Labor2000	20162910302	7556	16	0
2016-04-22	Labor2000	20162910402	8076.5	7	0
2016-04-22	Labor2000	20162910502	8002.5	3	0
2016-04-22	Labor2000	20162910602	7493.5	83.5	0
2016-04-22	Labor2000	20162910702	7623.5	1	0
2016-04-22	Labor2000	20162910802	7093	15.5	0
2016-04-22	Labor2000	20162910902	7607.5	31	0
2016-04-22	Labor2000	20162911002	7840.5	6	0
2016-04-22	Labor2000	20162920102	6996	28	0
2016-04-22	Labor2000	20162920202	7547.5	12	0
2016-04-22	Labor2000	20162920302	8546.5	50	0
2016-04-22	Labor2000	20162920402	7088.5	54	0
2016-04-22	Labor2000	20162920502	9071.5	12.5	0
2016-04-22	Labor2000	20162920602	7940.5	9	0
2016-04-22	Labor2000	20162920702	7996.5	16	0
2016-04-22	Labor2000	20162920802	7438	4.5	0
2016-04-22	Labor2000	20162920902	8511	29	0
2016-04-22	Labor2000	20162921002	8037	66	0
2016-04-22	Labor2000	20162921102	8022	4.5	0
2016-04-22	Labor2000	20162921202	7553.5	76	0
2016-04-22	A	20163120102	9235.5	17	0
2016-04-22	A	20163120202	6969.5	19	0
2016-04-22	A	20163130102	7748.5	41	0
2016-04-22	A	20163130202	6557.5	37.5	0
2016-05-03	B	20163270102	5868	8.5	0
2016-05-03	B	20163270202	5833.5	8	0
2016-05-03	B	20163270302	6002.5	19.5	0
2016-05-03	B	20163270402	6922.5	19.5	0
2016-05-03	B	20163270502	5825.5	355.5	0
2016-05-03	B	20163280102	7421.5	42.5	0
2016-05-03	B	20163280202	5796.5	3.5	0
2016-05-03	B	20163280302	5820	18.5	0
2016-05-03	B	20163280402	6873	6.5	0
2016-05-03	B	20163280502	5847.5	8.5	0
2016-05-03	B	20163290102	5264.5	2	0
2016-05-03	B	20163290202	6442	8	0
2016-05-03	B	20163290302	6291.5	15.5	0
2016-05-03	B	20163290402	6423.5	1.5	0
2016-05-03	B	20163290502	5851.5	30.5	0
2016-05-03	Labor2000	20163350102	6453.5	1	0
2016-05-03	Labor2000	20163350202	7792.5	25.5	0
2016-05-03	Labor2000	20163350302	5961.5	1	0
2016-05-03	Labor2000	20163350402	6012	1	0
2016-05-03	Labor2000	20163350502	6676.5	13.5	0
2016-05-03	Labor2000	20163360102	6640.5	35.5	0
2016-05-03	Labor2000	20163360202	6425.5	4.5	0
2016-05-03	Labor2000	20163360302	6228.5	19.5	0
2016-05-03	Labor2000	20163360402	7096	28.5	0
2016-05-03	Labor2000	20163360502	6550	8.5	0
2016-05-03	Labor2000	20163360602	7167.5	11.5	0
2016-05-03	Labor2000	20163360702	5746.5	7	0
2016-05-03	Labor2000	20163360802	6457	19.5	0
2016-05-03	Labor2000	20163370102	6355	4.5	0
2016-05-03	Labor2000	20163370202	7083	26.5	0
2016-05-03	Labor2000	20163370302	7810.5	234.5	0
2016-05-03	Labor2000	20163370402	6264.5	1	0
2016-05-03	Labor2000	20163370502	7029	18	0
2016-05-03	Labor2000	20163370602	6770	381.5	0
2016-05-03	Labor2000	20163370702	7107.5	13.5	0
2016-05-03	Labor2000	20163370802	7216.5	39.5	0
2016-05-03	Labor2000	20163370902	7379.5	9	0
2016-05-03	Labor2000	20163371002	7327.5	12.5	0
2016-05-03	Labor2000	20163371102	6036.5	11.5	0
2016-05-03	B	20163460102	6955.5	243.5	0
2016-05-03	B	20163460202	6897.5	5.5	0
2016-05-13	Labor2000	20163580102	6631.5	1	0
2016-05-13	Labor2000	20163580202	5496.5	21	0
2016-05-13	Labor2000	20163580302	5479	4	0
2016-05-13	Labor2000	20163580402	4148	9	0
2016-05-13	Labor2000	20163580502	4760	25	0
2016-05-13	Labor2000	20163580602	4663	26	0
2016-05-13	Labor2000	20163590102	5117	48	0
2016-05-13	Labor2000	20163590202	5586	10	0
2016-05-13	Labor2000	20163590302	4793	8	0
2016-05-13	Labor2000	20163590402	5574	24	0
2016-05-13	Labor2000	20163590502	5721.5	5	0
2016-05-13	Labor2000	20163590602	5061	6	0
2016-05-13	Labor2000	20163590702	5249	4	0
2016-05-13	Labor2000	20163590802	4255.5	7	0
2016-05-13	B	20163630102	4864	4	0
2016-05-13	B	20163630202	4943	6	0
2016-05-20	Labor2000	20163740102	6609	33.5	0
2016-05-20	Labor2000	20163740202	6639.5	10	0
2016-05-20	Labor2000	20163740302	6557.5	10.5	0
2016-05-20	Labor2000	20163740402	5104	19.5	0
2016-05-20	Labor2000	20163740502	6405	7	0
2016-05-20	Labor2000	20163740602	6270.5	11	0
2016-05-20	Labor2000	20163740702	5283	11.5	0
2016-05-20	Labor2000	20163740802	5130.5	9	0
2016-05-20	Labor2000	20163740902	6734	13	0
2016-05-20	Labor2000	20163741002	5288	14.5	0
2016-05-20	Labor2000	20163750102	5540	13	0
2016-05-20	Labor2000	20163750202	6261	9.5	0
2016-05-20	Labor2000	20163750302	5459	8.5	0
2016-05-20	Labor2000	20163750402	6854.5	14	0
2016-05-20	Labor2000	20163780102	5684	5.5	0
2016-05-20	Labor2000	20163780202	6053	8	0
2016-05-20	Labor2000	20163780302	6082	19.5	0
2016-05-20	Labor2000	20163780402	5836	17	0
2016-05-20	Labor2000	20163780502	6600	16	0
2016-05-20	Labor2000	20163780602	5228.5	1	0
2016-05-20	Labor2000	20163780702	4888	16	0
2016-05-20	Labor2000	20163780802	5512.5	7.5	0
2016-05-20	B	20163800102	5894.5	7.5	0
2016-05-20	B	20163800202	5249	24.5	0
2016-05-25	Labor2000	20163880102	5822.5	720.5	0
2016-05-25	Labor2000	20163880202	3844	3	0
2016-05-25	Labor2000	20163890102	4093	23	0
2016-05-25	Labor2000	20163890202	5170	9	0
2016-06-03	Labor2000	20164030102	5503.5	1	0
2016-06-03	Labor2000	20164030202	5496	1	0
2016-06-03	Labor2000	20164030302	5377	10	0
2016-06-03	Labor2000	20164030402	5674	36.5	0
2016-06-03	Labor2000	20164030502	5312	1	0
2016-06-03	Labor2000	20164030602	4876.5	11	0
2016-06-03	Labor2000	20164030702	7378.5	2	0
2016-06-03	Labor2000	20164030802	5031	25.5	0
2016-06-03	B	20164120102	4741	1	0
2016-06-03	B	20164120202	5164	1	0
2016-06-09	Labor2000	20164230102	6133.5	39	0
2016-06-09	Labor2000	20164230202	6827.5	5.5	0
2016-06-09	Labor2000	20164230302	5841	15	0
2016-06-09	Labor2000	20164230402	5605	1	0
2016-06-09	Labor2000	20164230502	5281	8	0
2016-06-09	Labor2000	20164230602	5643	15	0
2016-06-09	Labor2000	20164230702	5306.5	69.5	0
2016-06-09	Labor2000	20164230802	5039	63.5	0
2016-06-09	Labor2000	20164240102	5954	21	0
2016-06-09	Labor2000	20164240202	6065.5	7.5	0
2016-06-09	Labor2000	20164240302	6873	3	0
2016-06-09	Labor2000	20164240402	5320.5	1	0
2016-06-09	Labor2000	20164240502	5556	81	0
2016-06-09	Labor2000	20164240602	5862	1	0
2016-06-09	Labor2000	20164240702	5237	2	0
2016-06-09	Labor2000	20164240802	6070	14	0
2016-06-09	Labor2000	20164240902	7360	1	0
2016-06-09	B	20164340102	5030	16.5	0
2016-06-09	B	20164340202	5282	4.5	0
2016-06-09	B	20164340302	4971	7.5	0
2016-06-09	B	20164340402	5149	6	0
2016-06-17	Labor2000	20164430102	5057	9	0
2016-06-17	Labor2000	20164430202	5501	16	0
2016-06-17	Labor2000	20164430302	5159	33.5	0
2016-06-17	Labor2000	20164430402	5028	3	0
2016-06-17	Labor2000	20164430502	5224	27	0
2016-06-17	Labor2000	20164430602	5454.5	31.5	0
2016-06-17	Labor2000	20164430702	5508.5	9	0
2016-06-17	Labor2000	20164430802	6562	27	0
2016-06-17	Labor2000	20164440102	5207.5	27	0
2016-06-17	Labor2000	20164440202	5939.5	17	0
2016-06-17	Labor2000	20164440302	5935.5	16.5	0
2016-06-17	Labor2000	20164440402	5406.5	17	0
2016-06-17	Labor2000	20164440502	3825.5	11	0
2016-06-17	Labor2000	20164440602	6480.5	10	0
2016-06-17	Labor2000	20164440702	5471.5	11	0
2016-06-17	Labor2000	20164440802	5441.5	13	0
2016-06-17	Labor2000	20164440902	5792.5	18	0
2016-06-17	Labor2000	20164441002	4712.5	6	0
2016-06-17	B	20164490102	5415.5	8	0
2016-06-17	B	20164490202	5224.5	12	0
2016-06-17	B	20164490302	5042	14.5	0
2016-06-17	B	20164490402	4802.5	2	0
2016-06-17	B	20164490502	3519.5	3	0
2016-06-17	B	20164490602	4358	10	0
2016-06-17	B	20164490702	3572	5	0
2016-06-17	B	20164490802	4508.5	5	0
2016-06-17	B	20164490902	5319.5	3	0
2016-06-17	B	20164491002	4160.5	3	0
2016-06-17	B	20164500102	3302	5	0
2016-06-17	B	20164500202	4296.5	4	0
2016-06-17	B	20164500402	5024.5	8	0
2016-06-17	B	20164500502	4533.5	20	0
2016-06-17	B	20164500602	4937	7	0
2016-06-17	B	20164500702	5202.5	7	0
2016-06-17	B	20164500802	5276.5	13.5	0
2016-06-17	B	20164500902	5181.5	10.5	0
2016-06-17	B	20164501002	5280.5	8	0
2016-06-17	B	20164510102	4518.5	10.5	0
2016-06-17	B	20164510202	5415.5	13	0
2016-06-17	B	20164510302	5177.5	20	0
2016-06-17	B	20164510402	2519	3	0
2016-06-17	B	20164510502	4473.5	7	0
2016-06-17	B	20164510602	4568.5	53	0
2016-06-17	B	20164510702	5732	9.5	0
2016-06-17	B	20164510802	5477.5	53.5	0
2016-06-17	B	20164510902	3468	3	0
2016-06-17	B	20164511002	3957	4	0
2016-06-17	B	20164520102	4416.5	10	0
2016-06-17	B	20164520202	5670.5	4	0
2016-06-17	B	20164520302	6130.5	18.5	0
2016-06-17	B	20164520402	4546.5	3	0
2016-06-17	B	20164520502	4503	2	0
2016-06-17	B	20164520602	5704	12.5	0
2016-06-17	B	20164520702	4763.5	11	0
2016-06-17	B	20164520802	5154	25	0
2016-06-17	B	20164520902	4651.5	90	0
2016-06-17	B	20164521002	4956	54	0
2016-06-17	B	20165000302	5035	8	0
2016-06-23	Labor2000	20164550102	3936.5	3.5	0
2016-06-23	Labor2000	20164550202	3915	27	0
2016-06-23	Labor2000	20164550302	3874	18	0
2016-06-23	Labor2000	20164550402	3294	8.5	0
2016-06-23	Labor2000	20164550502	4079	49	0
2016-06-23	Labor2000	20164550602	3650.5	3.5	0
2016-06-23	Labor2000	20164550702	4324.5	1.5	0
2016-06-23	Labor2000	20164550802	5741.5	1.5	0
2016-06-23	Labor2000	20164550902	4031.5	12.5	0
2016-06-23	Labor2000	20164551002	4008.5	5.5	0
2016-06-23	Labor2000	20164570102	5518.5	20	0
2016-06-23	Labor2000	20164570202	5372	9.5	0
2016-06-23	Labor2000	20164570302	5560.5	13.5	0
2016-06-23	Labor2000	20164570402	4827	1	0
2016-06-23	Labor2000	20164570502	5469	6.5	0
2016-06-23	Labor2000	20164570602	5195.5	19	0
2016-06-23	Labor2000	20164570702	4916	9	0
2016-06-23	Labor2000	20164570802	5091	14	0
2016-06-23	Labor2000	20164590102	4826.5	7	0
2016-06-23	Labor2000	20164590202	6735	23	0
2016-06-23	Labor2000	20164590302	5481	9	0
2016-06-23	Labor2000	20164590402	5195	17	0
2016-06-23	B	20164670102	6031	93	0
2016-06-23	B	20164670202	5174	103	0
2016-06-23	B	20164670302	4416.5	2	0
2016-06-23	B	20164670402	3997	1	0
2016-06-23	A	20164720102	5844	9	0
2016-06-23	A	20164720202	5230	2	0
2016-07-01	Labor2000	20164750102	4846.5	32.5	0
2016-07-01	Labor2000	20164750202	4798.5	15	0
2016-07-01	Labor2000	20164750302	4765	1	0
2016-07-01	Labor2000	20164750402	4590.5	23.5	0
2016-07-01	Labor2000	20164750502	5104	9	0
2016-07-01	Labor2000	20164750602	6119.5	52.5	0
2016-07-01	Labor2000	20164750702	5283	1	0
2016-07-01	Labor2000	20164750802	5191.5	2.5	0
2016-07-01	Labor2000	20164760102	5888	7.5	0
2016-07-01	Labor2000	20164760202	5032.5	25.5	0
2016-07-01	Labor2000	20164760302	4795	13.5	0
2016-07-01	Labor2000	20164760402	5040	18.5	0
2016-07-01	Labor2000	20164760502	4930.5	18	0
2016-07-01	Labor2000	20164760602	5059.5	1	0
2016-07-01	Labor2000	20164760702	4974.5	22.5	0
2016-07-01	Labor2000	20164760802	5070.5	12	0
2016-07-01	Labor2000	20164770102	4569.5	10.5	0
2016-07-01	Labor2000	20164770202	6160.5	224.5	0
2016-07-01	Labor2000	20164770302	5693.5	22	0
2016-07-01	Labor2000	20164770402	5659.5	41.5	0
2016-07-01	Labor2000	20164770502	4790.5	22.5	0
2016-07-01	Labor2000	20164770602	4914.5	23	0
2016-07-01	Labor2000	20164770702	5020.5	1.5	0
2016-07-01	A	20164860102	4687.5	12	0
2016-07-01	A	20164860202	4648	13.5	0
2016-07-01	A	20164860302	5464	1	0
2016-07-01	A	20164860402	4981.5	5.5	0
2016-07-01	B	20164880102	4680.5	29.5	0
2016-07-01	B	20164880202	4543.5	34	0
2016-07-07	Labor2000	20164940102	4543.5	50.5	0
2016-07-07	Labor2000	20164940202	4861.5	52.5	0
2016-07-07	Labor2000	20164940302	5526	70	0
2016-07-07	Labor2000	20164940402	4594.5	56	0
2016-07-07	Labor2000	20164940502	4861	65	0
2016-07-07	Labor2000	20164940602	5367	66	0
2016-07-07	Labor2000	20164940702	5480	58.5	0
2016-07-07	Labor2000	20164940802	5133	49	0
2016-07-07	A	20164980102	5013.5	47	0
2016-07-07	A	20164980202	5576.5	36	0
2016-07-07	B	20165070102	5483	59.5	0
2016-07-07	B	20165070202	5059.5	71.5	0
2016-07-14	Labor2000	20165160102	4676	55.5	0
2016-07-14	Labor2000	20165160202	5321	49.5	0
2016-07-14	Labor2000	20165160302	5037.5	18.5	0
2016-07-14	Labor2000	20165160402	4482	1	0
2016-07-14	Labor2000	20165160502	4380.5	9.5	0
2016-07-14	Labor2000	20165160602	4504.5	25	0
2016-07-14	Labor2000	20165160702	6110.5	62	0
2016-07-14	Labor2000	20165160802	3966	9	0
2016-07-14	Labor2000	20165160902	4856	54.5	0
2016-07-14	Labor2000	20165161002	4163	44.5	0
2016-07-14	Labor2000	20165170102	4581	14.5	0
2016-07-14	Labor2000	20165170202	4512.5	18	0
2016-07-14	Labor2000	20165170302	5654	51.5	0
2016-07-22	Labor2000	20165390102	5559	3	0
2016-07-22	Labor2000	20165390202	5805	1	0
2016-07-22	Labor2000	20165390302	5603	1	0
2016-07-22	Labor2000	20165390402	4916	5	0
2016-07-22	Labor2000	20165390502	5177	4	0
2016-07-22	Labor2000	20165390602	5440	3	0
2016-07-22	Labor2000	20165390702	6369	3	0
2016-07-22	Labor2000	20165390802	6846	1.5	0
2016-07-22	Labor2000	20165390902	5967	2	0
2016-07-22	Labor2000	20165391002	8154	1	0
2016-07-22	Labor2000	20165400102	5721	1	0
2016-07-22	Labor2000	20165400202	5463	3	0
2016-07-22	Labor2000	20165400302	5517	1	0
2016-07-22	Labor2000	20165400402	5431	2	0
2016-07-22	Labor2000	20165400502	5896.5	3	0
2016-07-22	Labor2000	20165400602	5376.5	5	0
2016-07-22	Labor2000	20165400702	5896	1	0
2016-07-22	Labor2000	20165400802	6063	23.5	0
2016-07-22	A	20165410102	5467.5	7	0
2016-07-22	A	20165410202	5405	6	0
2016-07-22	B	20165420102	5492	10	0
2016-07-22	B	20165420202	5025	1	0
2016-07-29	Labor2000	20165610102	5473.5	9.5	0
2016-07-29	Labor2000	20165610202	4792.5	20	0
2016-07-29	Labor2000	20165610302	4944.5	1	0
2016-07-29	Labor2000	20165610402	5474.5	1	0
2016-07-29	Labor2000	20165610502	4738.5	24	0
2016-07-29	Labor2000	20165610602	4801.5	1	0
2016-07-29	Labor2000	20165610702	5107.5	25.5	0
2016-07-29	Labor2000	20165610802	5248.5	27	0
2016-07-29	Labor2000	20165620102	4857	14	0
2016-07-29	Labor2000	20165620202	6317.5	69.5	0
2016-07-29	Labor2000	20165620302	5190.5	43	0
2016-07-29	Labor2000	20165620402	4905.5	28	0
2016-07-29	Labor2000	20165620502	6291.5	6.5	0
2016-07-29	Labor2000	20165620602	5232.5	1	0
2016-07-29	Labor2000	20165620702	5457.5	42	0
2016-07-29	Labor2000	20165620802	5190.5	27.5	0
2016-07-29	Labor2000	20165620902	5117.5	4.5	0
2016-07-29	Labor2000	20165621002	5082.5	1	0
2016-07-29	B	20165770102	5043	34	0
2016-07-29	B	20165770202	4340.5	154.5	0
2016-07-29	B	20165770302	4657.5	4	0
2016-07-29	B	20165770402	4614	1	0
2016-07-29	B	20165770502	7026.5	1	0
2016-07-29	B	20165770602	4948	1	0
2016-07-29	B	20165770702	4699.5	1	0
2016-07-29	B	20165770802	4938.5	1	0
2016-07-29	B	20165770902	4597.5	1	0
2016-07-29	B	20165771002	4626	1	0
2016-07-29	B	20165780102	4511.5	6	0
2016-07-29	B	20165780202	4620	23.5	0
2016-07-29	B	20165780302	4362.5	1	0
2016-07-29	B	20165780402	4763.5	1	0
2016-07-29	B	20165780502	4098.5	1	0
2016-07-29	B	20165780602	4784.5	61.5	0
2016-07-29	B	20165780702	4528.5	1240.5	0
2016-07-29	B	20165780802	4636.5	13	0
2016-07-29	B	20165780902	4182	7	0
2016-07-29	B	20165781002	4453.5	1	0
2016-08-05	B	20165700102	4964	1	0
2016-08-05	B	20165700202	5098.5	17.5	0
2016-08-05	Labor2000	20165870102	4683.5	31.5	0
2016-08-05	Labor2000	20165870202	5137.5	1	0
2016-08-05	Labor2000	20165870302	4833.5	52	0
2016-08-05	Labor2000	20165870402	5474.5	23.5	0
2016-08-05	Labor2000	20165870502	4782.5	8.5	0
2016-08-05	Labor2000	20165870602	5171.5	1	0
2016-08-05	Labor2000	20165870702	5423	13.5	0
2016-08-05	Labor2000	20165870802	5154.5	33.5	0
2016-08-05	B	20165930102	5147.5	183	0
2016-08-05	B	20165930202	4857.5	1	0
2016-08-05	B	20165930302	5022	1	0
2016-08-05	B	20165930402	5294.5	37.5	0
2016-08-05	B	20166120102	5314.5	199.5	0
2016-08-05	B	20166120202	5458.5	18.5	0
2016-08-05	B	20166120302	5284.5	11	0
2016-08-05	B	20166120402	3923	1.5	0
2016-08-05	B	20166120502	5379.5	1	0
2016-08-05	B	20166120602	4428.5	1	0
2016-08-05	B	20166120702	4975	53	0
2016-08-05	B	20166120802	4466	1	0
2016-08-05	B	20166120902	4499	1	0
2016-08-05	B	20166121002	4255.5	1	0
2016-08-05	B	20166130102	4887	48.5	0
2016-08-05	B	20166130202	4279	1	0
2016-08-05	B	20166130302	4350.5	84.5	0
2016-08-05	B	20166130402	4343.5	4.5	0
2016-08-05	B	20166130502	4955	1	0
2016-08-05	B	20166130602	5161	1.5	0
2016-08-05	B	20166130702	4687.5	22.5	0
2016-08-05	B	20166130802	4592.5	1	0
2016-08-05	B	20166130902	4051.5	1	0
2016-08-05	B	20166131002	3392.5	1	0
2016-08-11	Labor2000	20166160102	5750.5	21	0
2016-08-11	Labor2000	20166160202	4609	119	0
2016-08-11	Labor2000	20166160302	4839	4.5	0
2016-08-11	Labor2000	20166160402	4905	61.5	0
2016-08-11	Labor2000	20166160502	5020.5	15	0
2016-08-11	Labor2000	20166160602	4965.5	9	0
2016-08-11	Labor2000	20166160702	5283.5	6.5	0
2016-08-11	Labor2000	20166160802	5136	26	0
2016-08-11	Labor2000	20166160902	5408.5	14.5	0
2016-08-11	Labor2000	20166161002	4387.5	16	0
2016-08-11	Labor2000	20166161102	4940.5	10	0
2016-08-11	Labor2000	20166161202	4882.5	21	0
2016-08-11	Labor2000	20166170102	5184	19.5	0
2016-08-11	Labor2000	20166170202	5265.5	17.5	0
2016-08-11	Labor2000	20166170302	5173	15	0
2016-08-11	Labor2000	20166170402	5035	15.5	0
2016-08-11	Labor2000	20166170502	5145.5	33	0
2016-08-11	Labor2000	20166170602	5435.5	182	0
2016-08-11	Labor2000	20166170702	5185	37	0
2016-08-11	Labor2000	20166170802	5507	8.5	0
2016-08-11	A	20166230102	5298	93.5	0
2016-08-11	A	20166230202	5052	58.5	0
2016-08-11	B	20166280102	4598.5	54	0
2016-08-11	B	20166280202	4211	20	0
2016-08-11	B	20166290102	4965.5	6	0
2016-08-11	B	20166290202	6068.5	8	0
2016-08-11	B	20166290302	4469.5	4	0
2016-08-11	B	20166290402	3648.5	7	0
2016-08-11	B	20166310102	2643.5	9	0
2016-08-11	B	20166310202	3795	16	0
2016-08-11	B	20166310302	4346.5	20.5	0
2016-08-11	B	20166310402	4087.5	5	0
2016-08-11	B	20166310502	4182.5	1	0
2016-08-11	B	20166310602	3334.5	1	0
2016-08-11	B	20166310702	4341	10.5	0
2016-08-11	B	20166310802	4626	31.5	0
2016-08-11	B	20166310902	4717.5	10	0
2016-08-11	B	20166311002	4432	11	0
2016-08-11	B	20166320102	4772.5	26	0
2016-08-11	B	20166320202	4244.5	17	0
2016-08-11	B	20166320302	4560.5	17	0
2016-08-11	B	20166320402	4890.5	22	0
2016-08-11	B	20166320502	4599	19	0
2016-08-19	Labor2000	20166420102	5323.5	30.5	0
2016-08-19	Labor2000	20166420202	3781.5	1	0
2016-08-19	Labor2000	20166420302	4620	1	0
2016-08-19	Labor2000	20166420402	5277	13.5	0
2016-08-19	Labor2000	20166420502	4967.5	1	0
2016-08-19	Labor2000	20166420602	4928.5	1	0
2016-08-19	Labor2000	20166420702	5157.5	1	0
2016-08-19	Labor2000	20166420802	5062.5	1	0
2016-08-19	Labor2000	20166430102	4365	1	0
2016-08-19	Labor2000	20166430202	5173.5	1	0
2016-08-19	Labor2000	20166430302	4921.5	1	0
2016-08-19	Labor2000	20166430402	5936	1	0
2016-08-19	Labor2000	20166430502	4151	6.5	0
2016-08-19	Labor2000	20166430602	3809	1	0
2016-08-19	Labor2000	20166430702	3948	1	0
2016-08-19	Labor2000	20166430802	4515.5	8	0
2016-08-19	B	20166570102	4604.5	7.5	0
2016-08-19	B	20166570202	5064.5	12.5	0
2016-09-02	Labor2000	20166690102	4704	36.5	0
2016-09-02	Labor2000	20166690202	4830.5	9.5	0
2016-09-02	Labor2000	20166690302	4983	25.5	0
2016-09-02	Labor2000	20166690402	4938.5	25.5	0
2016-09-02	Labor2000	20166690502	5283	18	0
2016-09-02	Labor2000	20166690602	4822.5	29	0
2016-09-02	Labor2000	20166690702	5011	34.5	0
2016-09-02	Labor2000	20166690802	5624	125	0
2016-09-02	Labor2000	20166690902	5219.5	17.5	0
2016-09-02	Labor2000	20166691002	4893.5	61.5	0
2016-09-02	Labor2000	20166691102	5030.5	16.5	0
2016-09-02	B	20166790102	5449.5	15.5	0
2016-09-02	B	20166800102	5448	16	0
2016-09-02	B	20166810102	4049.5	9.5	0
2016-09-02	B	20166810202	4827	50	0
2016-09-02	B	20166810302	4849.5	21.5	0
2016-09-02	B	20166810402	4572	30.5	0
2016-09-02	B	20166820102	4265.5	17.5	0
2016-09-02	B	20166820202	3726.5	9.5	0
2016-09-02	B	20166820302	4523	11	0
2016-09-02	B	20166830102	4343.5	9.5	0
2016-09-02	A	20166920102	5347.5	1	0
2016-09-02	A	20166920202	5492.5	1	0
2016-09-02	A	20166920302	5191	1	0
2016-09-02	A	20166920402	6126	1	0
2016-09-02	A	20166920502	6399.5	4	0
2016-09-02	A	20166920602	6106.5	2	0
2016-09-02	A	20166920702	6116	1	0
2016-09-02	A	20166920802	4897.5	1	0
2016-09-02	Labor2000	20166950102	6681.5	11	0
2016-09-02	Labor2000	20166950202	6842.5	20	0
2016-09-02	Labor2000	20166950302	6552.5	1	0
2016-09-02	Labor2000	20166950402	6549.5	14	0
2016-09-02	Labor2000	20166950502	5860.5	11	0
2016-09-02	Labor2000	20166950602	6777.5	54	0
2016-09-02	Labor2000	20166950702	5705.5	9	0
2016-09-02	Labor2000	20166950802	7194	1	0
2016-09-02	B	20167050102	6219.5	116	0
2016-09-02	B	20167050202	5916.5	7	0
2016-09-02	B	20167060102	5654.5	1	0
2016-09-02	B	20167070102	5131.5	2	0
2016-09-02	B	20167070202	4984	1	0
2016-09-02	B	20167080102	5062.5	3	0
2016-09-02	B	20167080202	6238.5	1	0
2016-09-08	A	20167170102	10519.5	60	0
2016-09-08	A	20167170202	8928	1	0
2016-09-08	A	20167170302	9380.5	1	0
2016-09-08	A	20167170402	8310	1	0
2016-09-08	A	20167170502	8325.5	1	0
2016-09-08	A	20167170602	9483.5	1	0
2016-09-08	A	20167170702	7437	1	0
2016-09-08	A	20167170802	8855.5	1	0
2016-09-08	A	20167170902	7967.5	1	0
2016-09-08	B	20167180102	8964.5	1	0
2016-09-08	B	20167180202	8969	1	0
2016-09-08	B	20167180302	9516.5	1	0
2016-09-08	B	20167180402	8515.5	1	0
16.09.2016	Labor2000	20167340102	9521.5	39.5	0
16.09.2016	Labor2000	20167340202	8720.5	35.5	0
16.09.2016	Labor2000	20167340302	9299.5	13.5	0
16.09.2016	Labor2000	20167340402	10608	17.5	0
16.09.2016	Labor2000	20167340502	9254.5	34.5	0
16.09.2016	Labor2000	20167340602	10253	67	0
16.09.2016	Labor2000	20167340702	10387.5	41	0
16.09.2016	Labor2000	20167340802	10598.5	24.5	0
16.09.2016	Labor2000	20167350102	9315	13	0
16.09.2016	Labor2000	20167350202	9355.5	14.5	0
16.09.2016	Labor2000	20167350302	10766	15.5	0
16.09.2016	Labor2000	20167350402	10003	18.5	0
16.09.2016	Labor2000	20167350502	9140.5	25.5	0
16.09.2016	Labor2000	20167350602	10754.5	11.5	0
16.09.2016	Labor2000	20167350702	10166.5	13.5	0
16.09.2016	Labor2000	20167350802	9405.5	26.5	0
16.09.2016	A	20167390102	9270.5	8.5	0
16.09.2016	A	20167390202	8923.5	7.5	0
16.09.2016	B	20167460102	10369.5	34.5	0
16.09.2016	B	20167460202	10173.5	66	0
16.09.2016	B	20167470102	9812.5	16.5	0
16.09.2016	B	20167470202	10028.5	55.5	0
2016-09-21	Labor2000	20167510102	10598	11.5	0
2016-09-21	Labor2000	20167510202	11061	42.5	0
2016-09-21	Labor2000	20167510302	10730	26.5	0
2016-09-21	Labor2000	20167510402	10606	63.5	0
2016-09-21	Labor2000	20167510502	10729	40.5	0
2016-09-21	Labor2000	20167510602	9856	6.5	0
2016-09-21	Labor2000	20167510702	9795	16.5	0
2016-09-21	Labor2000	20167510802	10180	62.5	0
2016-09-21	Labor2000	20167520102	10511.5	12.5	0
2016-09-21	Labor2000	20167520202	9870.5	23.5	0
2016-09-21	Labor2000	20167520302	11038	9.5	0
2016-09-21	Labor2000	20167520402	10795	9.5	0
2016-09-21	Labor2000	20167520502	10555	121.5	0
2016-09-21	Labor2000	20167520602	10839	15	0
2016-09-21	Labor2000	20167520702	11729	27.5	0
[truncated: 918 more rows]
