# Supplementary material for: Development of a multiplex serological assay reveals a worldwide distribution of murine astrovirus infections in laboratory mice
Source: PLoS One. 2017 Oct 31;12(10):e0187174. doi: 10.1371/journal.pone.0187174 (PMC5663422; doi:10.1371/journal.pone.0187174)
Supplement: S3 Dataset — These data are found in Table 2 and were used to generate Fig 4. (XLSX) [file pone.0187174.s003.xlsx]

## Sheet: Tabelle1
Date	Unit	Lab-ID	IgG_MFI	MuAstV_MFI
2015-04-24	ATV	20152570102	16306	1
2015-04-24	ATV	20152600502	15126	1
2015-04-24	ATV	20152600702	17822	1
2015-04-24	ATV	20152601202	16595	1
2015-04-24	ATV	20152601502	17044	1
2015-04-24	ATV	20152601602	16750	1
2015-04-24	ATV	20152601902	16032	1
2015-04-24	ATV	20152600102	15674.5	3.5
2015-04-24	ATV	20152580102	15369.5	5.5
2015-04-24	ATV	20152601402	16983	9.5
2015-04-24	ATV	20152602002	16678	10.5
2015-04-24	ATV	20152590102	14452	11
2015-04-24	ATV	20152600802	13023	14.5
2015-04-24	ATV	20152600402	16463	15
2015-04-24	ATV	20152600302	16824.5	16
2015-04-24	ATV	20152600202	16442	28
2015-04-24	ATV	20152601802	16640	33.5
2015-04-24	ATV	20152601302	13981	34.5
2015-04-24	ATV	20152601102	16288	45.5
2015-04-24	ATV	20152601702	16631.5	59
2015-04-24	ATV	20152600602	16630	71
2015-04-24	ATV	20152601002	14135	7111
2015-04-24	ATV	20152600902	17299	10436.5
2015-04-24	ATV	20152650402	15716	10854
2015-04-24	ATV	20152650602	15824	12430.5
2015-04-24	ATV	20152650102	15881.5	16442
2015-04-24	ATV	20152650302	16611	18915.5
2015-04-24	ATV	20152650202	16728	18963.5
2015-04-24	ATV	20152650502	16427.5	20846.5
2015-05-15	ATV	20153020102	13575.5	35.5
2015-05-22	ATV	20153320802	16045	1
2015-05-22	ATV	20153320902	15143	1
2015-05-22	ATV	20153160102	14723	18.5
2015-05-22	ATV	20153320702	13503	23
2015-05-22	ATV	20153160202	13976	39
2015-05-22	ATV	20153320102	13594.5	88.5
2015-05-22	ATV	20153321102	16861.5	1175
2015-05-22	ATV	20153280102	15967	3172
2015-05-22	ATV	20153320202	15621	3621
2015-05-22	ATV	20153320502	14653	5044
2015-05-22	ATV	20153350202	15636.5	8770
2015-05-22	ATV	20153270202	16027	8882.5
2015-05-22	ATV	20153350402	16850	9959.5
2015-05-22	ATV	20153270102	16321	10487.5
2015-05-22	ATV	20153320402	15435.5	11410
2015-05-22	ATV	20153350102	16219	12700
2015-05-22	ATV	20153321002	14354.5	12742
2015-05-22	ATV	20153350302	16157.5	12785
2015-05-22	ATV	20153320602	15210	12942
2015-05-22	ATV	20153320302	13521.5	14482.5
2015-05-29	ATV	20153380102	16569	1
2015-05-29	ATV	20153380202	16475.5	65.5
2015-06-03	ATV	20153692002	12910.5	15
2015-06-03	ATV	20153691202	14681.5	21
2015-06-03	ATV	20153690502	14324	28
2015-06-03	ATV	20153691102	14523.5	28.5
2015-06-03	ATV	20153600102	15021	30
2015-06-03	ATV	20153600202	14517	30
2015-06-03	ATV	20153690602	15070	36
2015-06-03	ATV	20153690702	13891	38
2015-06-03	ATV	20153690802	13409	40.5
2015-06-03	ATV	20153691502	15139	40.5
2015-06-03	ATV	20153690202	15188	44.5
2015-06-03	ATV	20153691802	16573	46
2015-06-03	ATV	20153691702	16672.5	51
2015-06-03	ATV	20153690902	16155.5	55
2015-06-03	ATV	20153691602	15922.5	57
2015-06-03	ATV	20153690302	17294	68
2015-06-03	ATV	20153690102	16551	70
2015-06-03	ATV	20153691002	16265	73
2015-06-03	ATV	20153691902	17636.5	81
2015-06-03	ATV	20153690402	18412	106
2015-06-03	ATV	20153691402	16029	9360
2015-06-03	ATV	20153691302	15754.5	14229
2015-07-01	ATV	20154060102	15530	1650
2015-07-01	ATV	20154100202	15809.5	3927.5
2015-07-01	ATV	20154100102	16015.5	4297.5
2015-07-09	ATV	20154360102	16480	1
2015-07-09	ATV	20154360202	17188	1
2015-07-09	ATV	20154430802	15322	1726.5
2015-07-09	ATV	20154430102	17102.5	4838.5
2015-07-09	ATV	20154430702	16776	5175.5
2015-07-09	ATV	20154430302	15421	7510
2015-07-09	ATV	20154430202	16328.5	7675.5
2015-07-09	ATV	20154430502	16327	8459
2015-07-09	ATV	20154430402	16068	11198
2015-07-09	ATV	20154430602	17649	12718.5
2015-07-16	ATV	20154640102	15833	3745.5
2015-07-16	ATV	20154640202	15568	8072.5
2015-07-31	ATV	20154910102	15383.5	1
2015-07-31	ATV	20154910202	15342.5	1
2015-07-31	ATV	20155000102	11836.5	1
2015-07-31	ATV	20155000202	8998.5	1
2015-07-31	ATV	20155000302	13230	1
2015-07-31	ATV	20155000402	14106	1
2015-07-31	ATV	20155000502	12521	1
2015-07-31	ATV	20155000702	10128.5	1
2015-07-31	ATV	20155000802	11377	1
2015-07-31	ATV	20155001102	10567	1
2015-07-31	ATV	20155001202	10143.5	1
2015-07-31	ATV	20155001302	11941.5	1
2015-07-31	ATV	20155001402	9144.5	1
2015-07-31	ATV	20155001502	10295.5	1
2015-07-31	ATV	20155001602	12998	1
2015-07-31	ATV	20155001702	13691	1
2015-07-31	ATV	20155001802	13419.5	1
2015-07-31	ATV	20155001902	8936.5	1
2015-07-31	ATV	20155002002	13290	1
2015-07-31	ATV	20155000602	15413.5	6
2015-07-31	ATV	20155000902	12682	299
2015-07-31	ATV	20155001002	11747.5	329.5
2015-08-07	ATV	20154910202	12355.5	1
2015-08-07	ATV	20155000802	12614	1
2015-08-07	ATV	20155001302	13707	1
2015-08-07	ATV	20155001502	13598	1
2015-08-07	ATV	20155001802	10819.5	1
2015-08-07	ATV	20155001602	11465	1.5
2015-08-07	ATV	20155001402	14084	2.5
2015-08-07	ATV	20155000302	10314.5	9.5
2015-08-07	ATV	20155002002	13452	9.5
2015-08-07	ATV	20155000202	10316	14.5
2015-08-07	ATV	20155000402	13271	15
2015-08-07	ATV	20155001102	7749.5	15.5
2015-08-07	ATV	20155000702	11062	18.5
2015-08-07	ATV	20154910102	11765	21
2015-08-07	ATV	20155001702	13516	26.5
2015-08-07	ATV	20155000102	10877.5	27
2015-08-07	ATV	20155001202	10172	27.5
2015-08-07	ATV	20155001902	12648.5	31
2015-08-07	ATV	20155000502	14385	84.5
2015-08-07	ATV	20155000602	11314	88.5
2015-08-07	ATV	20155000902	10392	310.5
2015-08-07	ATV	20155001002	11544.5	549
2015-08-21	ATV	20155450202	9643	1932.5
2015-08-21	ATV	20155450102	11044	3287
2015-08-21	ATV	20155280202	10693	6574.5
2015-08-21	ATV	20155280102	11921	9147
2015-08-21	ATV	20155280302	11016.5	9155.5
2015-08-27	ATV	20155680202	9863	1
2015-08-27	ATV	20155680102	11645	30
2015-09-04	ATV	20155790102	11429.5	275
2015-09-04	ATV	20155780102	10756	597
2015-09-04	ATV	20155790202	12399.5	963.5
2015-09-04	ATV	20155770102	10163	7307.5
2015-09-11	ATV	20156040102	9483	1
2015-09-11	ATV	20156040302	9289	1
2015-09-11	ATV	20156040702	9774.5	1
2015-09-11	ATV	20156040802	9930	1
2015-09-11	ATV	20156041502	8542.5	1
2015-09-11	ATV	20156041602	9533	1
2015-09-11	ATV	20156041702	10615	1
2015-09-11	ATV	20156041802	8534	1
2015-09-11	ATV	20156040202	11523.5	6.5
2015-09-11	ATV	20156040402	9096	7
2015-09-11	ATV	20156040902	10299.5	9.5
2015-09-11	ATV	20156040602	9015	13.5
2015-09-11	ATV	20156041002	10256	19
2015-09-11	ATV	20156040502	8661.5	20
2015-09-11	ATV	20156041102	9207.5	74
2015-09-11	ATV	20156041202	9480	102
2015-09-11	ATV	20156041902	4432	1076
2015-09-11	ATV	20156041402	8564.5	3342.5
2015-09-11	ATV	20156042002	6866	3351
2015-09-11	ATV	20156041302	10437.5	5550
2015-09-11	ATV	20155960102	10230	11227
2015-09-11	ATV	20155960202	9821.5	15612.5
2015-09-24	ATV	20156440102	6810	1391.5
2015-10-02	ATV	20156540102	11399.5	64
2015-10-08	ATV	20156660102	8267.5	731
2015-10-08	ATV	20156660202	9722	808.5
2015-10-16	ATV	20156980102	8235	1
2015-10-16	ATV	20156980202	11310	1
2015-10-23	ATV	20157160202	10228.5	1854
2015-10-23	ATV	20157160102	11069	2717.5
2015-10-30	ATV	20157490302	8159	1669.5
2015-10-30	ATV	20157490502	8381	1800.5
2015-10-30	ATV	20157470102	11834.5	2575
2015-10-30	ATV	20157490102	8742	3109.5
2015-10-30	ATV	20157490202	8682	4564.5
2015-10-30	ATV	20157490402	8243	7086
2015-11-06	ATV	20157720802	8161	1.5
2015-11-06	ATV	20157720602	10341.5	15.5
2015-11-06	ATV	20157721202	8688.5	22.5
2015-11-06	ATV	20157721402	8530.5	28.5
2015-11-06	ATV	20157722002	8469	33.5
2015-11-06	ATV	20157720202	8722	34.5
2015-11-06	ATV	20157721302	8378	45
2015-11-06	ATV	20157560202	8925	48.5
2015-11-06	ATV	20157560102	8480	61.5
2015-11-06	ATV	20157720402	7600.5	69
2015-11-06	ATV	20157720502	8203	69
2015-11-06	ATV	20157721902	9473.5	77.5
2015-11-06	ATV	20157720102	8755	83.5
2015-11-06	ATV	20157720302	9441.5	101
2015-11-06	ATV	20157720702	8481	102.5
2015-11-06	ATV	20157721802	10372	118.5
2015-11-06	ATV	20157721502	7641	659.5
2015-11-06	ATV	20157721602	7299	794.5
2015-11-06	ATV	20157721702	7642	1229
2015-11-06	ATV	20157720902	9172	8818.5
2015-11-06	ATV	20157721002	9163.5	9501.5
2015-11-06	ATV	20157721102	9656.5	11037.5
2015-11-27	ATV	20158360102	3638	921
2015-11-27	ATV	20158360202	5037.5	2019
2015-12-04	ATV	20158680102	7579	1
2015-12-04	ATV	20158670102	6997	19.5
2015-12-11	ATV	20158940102	6394.5	1217
2015-12-11	ATV	20158940202	7811	4219
2015-12-18	ATV	20159131202	4371	1
2015-12-18	ATV	20159131902	3676	1
2015-12-18	ATV	20159132002	4124.5	1
2015-12-18	ATV	20159130202	4341.5	2.5
2015-12-18	ATV	20159131102	4853	4.5
2015-12-18	ATV	20159130102	3770	6
2015-12-18	ATV	20159130902	4409.5	7
2015-12-18	ATV	20159050102	4852	7.5
2015-12-18	ATV	20159131702	4875.5	8
2015-12-18	ATV	20159131402	3397.5	11.5
2015-12-18	ATV	20159131502	4378	12
2015-12-18	ATV	20159131302	2667	15
2015-12-18	ATV	20159050202	4587	17
2015-12-18	ATV	20159131802	4237	19
2015-12-18	ATV	20159131002	5114.5	22.5
2015-12-18	ATV	20159131602	3990	25
2015-12-18	ATV	20159130802	3729	83
2015-12-18	ATV	20159130502	4287	430
2015-12-18	ATV	20159130602	5325.5	442
2015-12-18	ATV	20159150802	4557	1488
2015-12-18	ATV	20159150702	4380.5	1527.5
2015-12-18	ATV	20159130702	4612	2743
2015-12-18	ATV	20159130402	4289	4436.5
2015-12-18	ATV	20159150102	3662.5	5556.5
2015-12-18	ATV	20159150502	3934.5	8186
2015-12-18	ATV	20159150302	5017	8248
2015-12-18	ATV	20159150402	3528.5	8885.5
2015-12-18	ATV	20159150202	4201.5	9380
2015-12-18	ATV	20159150602	4218	9505.5
2015-12-18	ATV	20159130302	4006	9561
2016-02-03	ATV	20160580102	7362	272.5
2016-02-03	ATV	20160580202	7041	513
2016-02-05	ATV	20160870602	6322.5	1
2016-02-05	ATV	20160870702	6662.5	1
2016-02-05	ATV	20160870802	5774.5	1
2016-02-05	ATV	20160870402	6527.5	53
2016-02-05	ATV	20160870202	6847	5066
2016-02-05	ATV	20160870302	5538.5	5615.5
2016-02-05	ATV	20160870502	6436.5	7947.5
2016-02-05	ATV	20160870102	6361.5	12596.5
2016-02-12	ATV	20161040202	6092.5	1196
2016-02-12	ATV	20161040102	5438	1779.5
2016-02-18	ATV	20161291502	6663.5	1
2016-02-18	ATV	20161291602	6623.5	1
2016-02-18	ATV	20161291902	5489.5	1
2016-02-18	ATV	20161292002	5989	1.5
2016-02-18	ATV	20161240102	6214.5	4.5
2016-02-18	ATV	20161291002	7655	7
2016-02-18	ATV	20161291102	5509.5	21.5
2016-02-18	ATV	20161290402	6666.5	23.5
2016-02-18	ATV	20161290302	7202.5	27.5
2016-02-18	ATV	20161290902	6789.5	28
2016-02-18	ATV	20161291802	7394	35
2016-02-18	ATV	20161291702	7488.5	36.5
2016-02-18	ATV	20161240202	7934	38.5
2016-02-18	ATV	20161291202	6104.5	60.5
2016-02-18	ATV	20161291402	4584	71
2016-02-18	ATV	20161290102	5695.5	313
2016-02-18	ATV	20161290502	7209.5	653
2016-02-18	ATV	20161290202	4728.5	675
2016-02-18	ATV	20161291302	4932.5	696.5
2016-02-18	ATV	20161290602	6645.5	779.5
2016-02-18	ATV	20161290702	6393.5	2573
2016-02-18	ATV	20161230102	7015	3674
2016-02-18	ATV	20161230202	6346.5	8636
2016-02-18	ATV	20161290802	6488.5	8866.5
2016-03-23	ATV	20162050102	5383	13
2016-03-23	ATV	20162060402	5694	24
2016-03-23	ATV	20162060502	5816.5	24
2016-03-23	ATV	20162060102	5888	60
2016-03-23	ATV	20162060202	5816.5	214
2016-03-23	ATV	20162060302	5371	535.5
2016-03-23	ATV	20162040102	5749	10557
01.04.2016	ATV	20162260102	5850	2052.5
01.04.2016	ATV	20162260202	5227.5	3841.5
2016-04-22	ATV	20162950102	7115	1
2016-04-22	ATV	20162950202	6646.5	1
2016-04-22	ATV	20163110902	8201.5	2
2016-04-22	ATV	20163111602	6879.5	4
2016-04-22	ATV	20163111702	6205.5	4
2016-04-22	ATV	20163110202	7090.5	5
2016-04-22	ATV	20163111402	6909.5	5
2016-04-22	ATV	20163111502	5977.5	5
2016-04-22	ATV	20163111102	7319	7.5
2016-04-22	ATV	20163111202	7084.5	8
2016-04-22	ATV	20163111002	7361	12
2016-04-22	ATV	20163111302	6537.5	12.5
2016-04-22	ATV	20163110102	6269.5	18
2016-04-22	ATV	20163112002	7317.5	18
2016-04-22	ATV	20163110302	6115.5	28
2016-04-22	ATV	20163160102	7846.5	41
2016-04-22	ATV	20163110702	5319.5	42
2016-04-22	ATV	20163110802	7100	201.5
2016-04-22	ATV	20163110402	6024.5	1167
2016-04-22	ATV	20163110502	7455.5	1211
2016-04-22	ATV	20163110602	6050.5	7010.5
2016-04-22	ATV	20163111802	7014.5	16029.5
2016-04-22	ATV	20163111902	6982	18042
2016-05-03	ATV	20163490102	6310.5	1342.5
2016-05-13	ATV	20163660102	4525	1
2016-05-13	ATV	20163660302	4802	5
2016-05-13	ATV	20163660202	5441.5	71
2016-05-13	ATV	20163560202	4658	837.5
2016-05-13	ATV	20163560102	5015	3410
2016-06-03	ATV	20164140402	3727	1
2016-06-03	ATV	20164140302	4461	4
2016-06-03	ATV	20164140102	4881	4102
2016-06-03	ATV	20164140202	5371.5	7516.5
2016-06-09	ATV	20164210102	6509	3
2016-06-09	ATV	20164210202	5830	10
2016-07-07	ATV	20164960702	4729	9
2016-07-07	ATV	20164960302	4616	23
2016-07-07	ATV	20164960502	4811	34
2016-07-07	ATV	20164960602	4285	39
2016-07-07	ATV	20164960402	4758.5	40
2016-07-07	ATV	20164960802	4690.5	49.5
2016-07-07	ATV	20164960102	4469	51.5
2016-07-07	ATV	20164960202	4726	70
2016-07-22	ATV	20165460202	5116.5	1
2016-07-22	ATV	20165460802	5103.5	1
2016-07-22	ATV	20165460902	5481	1
2016-07-22	ATV	20165461402	5889	1
2016-07-22	ATV	20165461602	5831	1
2016-07-22	ATV	20165461802	5568.5	1
2016-07-22	ATV	20165460402	5138.5	2
2016-07-22	ATV	20165461002	5374.5	2.5
2016-07-22	ATV	20165461302	5570	2.5
2016-07-22	ATV	20165460102	5571	3
2016-07-22	ATV	20165461502	5615	3
2016-07-22	ATV	20165461702	5566	4
2016-07-22	ATV	20165460302	4996	5
2016-07-22	ATV	20165460602	6775	8
2016-07-22	ATV	20165460502	5427.5	12
2016-07-22	ATV	20165460702	6898	12.5
2016-07-22	ATV	20165370202	4121.5	24
2016-07-22	ATV	20165370102	4417	74
2016-07-22	ATV	20165462002	5133	1180.5
2016-07-22	ATV	20165461102	5409.5	2359.5
2016-07-22	ATV	20165461202	4146	2971
2016-07-22	ATV	20165461902	6244	4431
2016-07-29	ATV	20165600102	5286.5	20.5
2016-07-29	ATV	20165600202	5006.5	27
2016-08-05	ATV	20165860202	4763.5	46.5
2016-08-05	ATV	20165860102	5057.5	56.5
2016-08-19	ATV	20166550102	4682	1
2016-08-19	ATV	20166550502	4671.5	1
2016-08-19	ATV	20166550702	4218	1
2016-08-19	ATV	20166550402	4411.5	3
2016-08-19	ATV	20166550602	3966.5	10
2016-08-19	ATV	20166550302	3891	12.5
2016-08-19	ATV	20166540102	4834.5	18
2016-08-19	ATV	20166540202	4688	32.5
2016-08-19	ATV	20166550202	5157	33.5
2016-09-02	ATV	20166841602	4657.5	8.5
2016-09-02	ATV	20166841502	3901.5	9.5
2016-09-02	ATV	20166841002	3684.5	10.5
2016-09-02	ATV	20166841702	4230.5	11.5
2016-09-02	ATV	20166840702	5194.5	12.5
2016-09-02	ATV	20166840302	3324.5	13.5
2016-09-02	ATV	20166841802	4549.5	14.5
2016-09-02	ATV	20166840802	4691	16
2016-09-02	ATV	20166840202	3771.5	16.5
2016-09-02	ATV	20166840902	4394.5	17.5
2016-09-02	ATV	20166841902	4516.5	19.5
2016-09-02	ATV	20166841202	4062	24.5
2016-09-02	ATV	20166841402	4925.5	26
2016-09-02	ATV	20166840102	3677.5	26.5
2016-09-02	ATV	20166842102	5241.5	38.5
2016-09-02	ATV	20166840502	4310.5	42.5
2016-09-02	ATV	20166842002	5140.5	46.5
2016-09-02	ATV	20166841302	4860.5	50.5
2016-09-02	ATV	20166840602	4018	56.5
2016-09-02	ATV	20166841102	4573	75.5
2016-09-02	ATV	20166720102	4539.5	1551
2016-09-02	ATV	20166720202	5001	11149.5
16.09.2016	ATV	20167330102	10206.5	9468
16.09.2016	ATV	20167330202	8914.5	10560.5
2016-09-29	ATV	20167600202	9756.5	32.5
2016-09-29	ATV	20167600102	8670	50.5
2016-10-19	ATV	20168320302	8807.5	2.5
2016-10-19	ATV	20168321202	9702	2.5
2016-10-19	ATV	20168320202	9698	3
2016-10-19	ATV	20168321102	11652.5	5.5
2016-10-19	ATV	20168321902	10319.5	5.5
2016-10-19	ATV	20168320702	9346.5	8
2016-10-19	ATV	20168320102	9628.5	8.5
2016-10-19	ATV	20168320502	9527	8.5
2016-10-19	ATV	20168320602	8311	8.5
2016-10-19	ATV	20168322002	10081.5	8.5
2016-10-19	ATV	20168321302	9081	11.5
2016-10-19	ATV	20168290102	9151.5	12.5
2016-10-19	ATV	20168320902	8768	19
2016-10-19	ATV	20168320402	10595.5	21
2016-10-19	ATV	20168290202	8514.5	24.5
2016-10-19	ATV	20168321402	8631.5	26.5
2016-10-19	ATV	20168321002	9023.5	45.5
2016-10-19	ATV	20168320802	9133.5	57
2016-10-19	ATV	20168321802	8460.5	73
2016-10-19	ATV	20168321702	8632	342.5
2016-10-19	ATV	20168321502	8054.5	1146.5
2016-10-19	ATV	20168321602	8751.5	1990.5
2016-10-28	ATV	20168500302	9941.5	1
2016-10-28	ATV	20168500402	10238.5	1
2016-10-28	ATV	20168500902	10233	1
2016-10-28	ATV	20168501802	11290.5	2
2016-10-28	ATV	20168501702	10318	4
2016-10-28	ATV	20168501502	10388	5
2016-10-28	ATV	20168501002	10383	6
2016-10-28	ATV	20168410202	8650	8
2016-10-28	ATV	20168500502	10720	8
2016-10-28	ATV	20168500702	10908	8
2016-10-28	ATV	20168501602	10440	9
2016-10-28	ATV	20168500202	9808.5	13
2016-10-28	ATV	20168500802	10214.5	36
2016-10-28	ATV	20168500102	10772	53.5
2016-10-28	ATV	20168501102	10448	59.5
2016-10-28	ATV	20168410102	10066	77
2016-10-28	ATV	20168500602	12504	1193
2016-10-28	ATV	20168501402	10898	2746
2016-10-28	ATV	20168501202	10600.5	3268
2016-10-28	ATV	20168501902	10623	8183.5
2016-10-28	ATV	20168501302	10706.5	8483
2016-10-28	ATV	20168502002	10548.5	8845
2016-11-11	ATV	20168850102	9808.5	6923
2016-11-11	ATV	20168850202	12007.5	14876
2016-12-02	ATV	20169232002	19801	1
2016-12-02	ATV	20169230702	19018	6
2016-12-02	ATV	20169231502	18585	6
2016-12-02	ATV	20169231602	19123.5	7
2016-12-02	ATV	20169170102	19677.5	8
2016-12-02	ATV	20169170202	19436	8
2016-12-02	ATV	20169230302	19522	8
2016-12-02	ATV	20169231902	19504.5	8
2016-12-02	ATV	20169231102	18553	9
2016-12-02	ATV	20169230402	19449	9.5
2016-12-02	ATV	20169231202	17780	14.5
2016-12-02	ATV	20169231802	18427	17
2016-12-02	ATV	20169230802	18423	34
2016-12-02	ATV	20169231702	18724	37
2016-12-02	ATV	20169230902	19897	95
2016-12-02	ATV	20169231402	18975	151.5
2016-12-02	ATV	20169231302	20615	166.5
2016-12-02	ATV	20169231002	18405	373
2016-12-02	ATV	20169230202	18306	802
2016-12-02	ATV	20169230102	18287	1085
2016-12-02	ATV	20169230502	19856	12112
2016-12-02	ATV	20169230602	19557	18348
2016-12-09	ATV	20169530202	18712	10
2016-12-09	ATV	20169530102	19809.5	20
2016-12-21	ATV	20161012020	15902	40
2016-12-21	ATV	20161012010	17778	55
2017-01-12	ATV	20170019010	8262.5	10.5
2017-01-12	ATV	20170019020	8078	23
2017-01-12	ATV	20170013010	9496	90
2017-01-12	ATV	20170013020	8701	149.5
2017-01-27	ATV	20170076170	4425.5	8.5
2017-01-27	ATV	20170076140	4670	16
2017-01-27	ATV	20170076080	3861	17
2017-01-27	ATV	20170076120	4309.5	18.5
2017-01-27	ATV	20170076150	3921.5	18.5
2017-01-27	ATV	20170076070	4035.5	21.5
2017-01-27	ATV	20170076010	4808.5	22.5
2017-01-27	ATV	20170076110	5331.5	27.5
2017-01-27	ATV	20170076180	4761.5	34.5
2017-01-27	ATV	20170076020	4568.5	37.5
2017-01-27	ATV	20170076160	3986.5	38
2017-01-27	ATV	20170086010	3271.5	39.5
2017-01-27	ATV	20170076130	4220.5	55.5
2017-01-27	ATV	20170087010	2348.5	845
2017-01-27	ATV	20170076190	1786.5	961.5
2017-01-27	ATV	20170076200	3161.5	1067
2017-01-27	ATV	20170087020	3643.5	1272
2017-01-27	ATV	20170067010	4830	1694.5
2017-01-27	ATV	20170067020	4232.5	1781.5
2017-01-27	ATV	20170076040	4725	2439
2017-01-27	ATV	20170076100	4904.5	3579
2017-01-27	ATV	20170076030	3746	5318
2017-01-27	ATV	20170076060	4843.5	6551.5
2017-01-27	ATV	20170076090	4167.5	6976.5
2017-01-27	ATV	20170076050	5059	9463.5
2017-02-10	ATV	20170131020	2619.5	770
2017-02-10	ATV	20170131010	2622	1245
2017-02-17	ATV	20170164020	4455	7460
2017-02-17	ATV	20170164010	4309.5	11127
2017-03-17	ATV	20170218150	3339	24.5
2017-03-17	ATV	20170218060	3124	39.5
2017-03-17	ATV	20170218200	3867.5	49.5
2017-03-17	ATV	20170218170	3361.5	54
2017-03-17	ATV	20170218130	3822	58.5
2017-03-17	ATV	20170218050	3790	59
2017-03-17	ATV	20170218190	3597.5	66
2017-03-17	ATV	20170206010	3739.5	69.5
2017-03-17	ATV	20170218160	2636	73
2017-03-17	ATV	20170218030	3026.5	87.5
2017-03-17	ATV	20170218040	2942.5	88.5
2017-03-17	ATV	20170218080	3356.5	91
2017-03-17	ATV	20170218010	4284	95
2017-03-17	ATV	20170218180	3155	95.5
2017-03-17	ATV	20170218140	3907.5	97
2017-03-17	ATV	20170206020	4549	132
2017-03-17	ATV	20170218020	3745	154
2017-03-17	ATV	20170218100	3987	669
2017-03-17	ATV	20170218090	2669.5	838.5
2017-03-17	ATV	20170218070	3665.5	1876
2017-03-17	ATV	20170218120	3634	5249
2017-03-17	ATV	20170218110	1962	5288.5
2017-03-23	ATV	20170262020	11498	25.5
2017-03-23	ATV	20170262010	11957.5	41.5
2017-03-23	ATV	20170264010	11004.5	16789.5
2017-03-23	ATV	20170265010	12600.5	19205.5
2016-07-07	Biotechnik	20165020102	5011	49
2016-07-07	Biotechnik	20165020202	5627	51.5
2016-07-14	Biotechnik	20165220202	3774	1
2016-07-14	Biotechnik	20165250402	3875.5	1
2016-07-14	Biotechnik	20165250102	4344.5	13
2016-07-14	Biotechnik	20165251702	4679.5	15
2016-07-14	Biotechnik	20165251602	4246	21.5
2016-07-14	Biotechnik	20165250902	3650	22
2016-07-14	Biotechnik	20165251802	5370.5	29
2016-07-14	Biotechnik	20165251202	4860	32.5
2016-07-14	Biotechnik	20165251402	4614	34.5
2016-07-14	Biotechnik	20165250702	4333	37.5
2016-07-14	Biotechnik	20165250302	4571	40.5
2016-07-14	Biotechnik	20165250202	4350	45.5
2016-07-14	Biotechnik	20165251502	4605	53
2016-07-14	Biotechnik	20165252002	3076	56
2016-07-14	Biotechnik	20165250802	4430.5	59.5
2016-07-14	Biotechnik	20165251302	5711.5	64
2016-07-14	Biotechnik	20165251902	4861.5	64
2016-07-14	Biotechnik	20165251002	4895	64.5
2016-07-14	Biotechnik	20165250502	6499.5	81.5
2016-07-14	Biotechnik	20165250602	4334	93.5
2016-07-14	Biotechnik	20165220102	4666.5	101.5
2016-07-14	Biotechnik	20165251102	5187	269
2016-08-05	Biotechnik	20165970102	4392	1
2016-08-05	Biotechnik	20165970202	4416.5	1
2016-08-19	Biotechnik	20166530202	4570.5	165
2016-08-19	Biotechnik	20166530102	4239	238.5
2016-09-02	Biotechnik	20167030402	5805	1
2016-09-02	Biotechnik	20167030202	5250.5	2
2016-09-02	Biotechnik	20167030102	5576.5	4
2016-09-02	Biotechnik	20167040202	5297	18
2016-09-02	Biotechnik	20167040102	6261.5	33
2016-09-02	Biotechnik	20167030302	6433.5	47
16.09.2016	Biotechnik	20167480502	8807.5	4.5
16.09.2016	Biotechnik	20167481602	7143.5	4.5
16.09.2016	Biotechnik	20167481902	9821.5	7.5
16.09.2016	Biotechnik	20167480602	8974	9.5
16.09.2016	Biotechnik	20167481802	9377	10.5
16.09.2016	Biotechnik	20167400202	9184.5	11
16.09.2016	Biotechnik	20167482002	10597.5	11
16.09.2016	Biotechnik	20167481102	9663	11.5
16.09.2016	Biotechnik	20167481502	10657	14.5
16.09.2016	Biotechnik	20167481202	9533.5	17
16.09.2016	Biotechnik	20167480202	10066.5	18.5
16.09.2016	Biotechnik	20167481402	11320.5	18.5
16.09.2016	Biotechnik	20167480802	9974.5	20
16.09.2016	Biotechnik	20167480402	9678.5	21.5
16.09.2016	Biotechnik	20167400102	8986.5	30.5
16.09.2016	Biotechnik	20167480302	8846.5	45
16.09.2016	Biotechnik	20167481302	9737.5	60.5
16.09.2016	Biotechnik	20167480102	10802.5	81.5
16.09.2016	Biotechnik	20167481002	8947.5	110
16.09.2016	Biotechnik	20167481702	11236.5	2851.5
16.09.2016	Biotechnik	20167480702	8820	11016.5
16.09.2016	Biotechnik	20167480902	9951.5	12026.5
2016-10-07	Biotechnik	20167940202	9642	9
2016-10-07	Biotechnik	20167940102	10700.5	12.5
2016-10-14	Biotechnik	20168120102	10291	20
2016-10-19	Biotechnik	20168310202	8028.5	5
2016-10-19	Biotechnik	20168310102	9539.5	19
2016-11-17	Biotechnik	20169020202	3482.5	1
2016-11-17	Biotechnik	20169020102	1269.5	17.5
2016-12-02	Biotechnik	20169420202	18323	7
2016-12-02	Biotechnik	20169420102	18396	7.5
2016-12-16	Biotechnik	20169870202	18674	58
2016-12-16	Biotechnik	20169870102	19975	432
2017-01-12	Biotechnik	20170028110	108	1
2017-01-12	Biotechnik	20170028160	9145	7
2017-01-12	Biotechnik	20170028170	7242	7
2017-01-12	Biotechnik	20170028190	7438	7
2017-01-12	Biotechnik	20170018020	7535	8.5
2017-01-12	Biotechnik	20170028010	7347	15
2017-01-12	Biotechnik	20170028140	7447	15
2017-01-12	Biotechnik	20170028020	7112	17
2017-01-12	Biotechnik	20170028150	7929	18
2017-01-12	Biotechnik	20170028030	7020	31
2017-01-12	Biotechnik	20170028060	8017	39
2017-01-12	Biotechnik	20170028040	8102	62
2017-01-12	Biotechnik	20170028180	7683.5	74
2017-01-12	Biotechnik	20170028100	7924	76
2017-01-12	Biotechnik	20170018010	8291.5	97
2017-01-12	Biotechnik	20170028080	8005.5	102.5
2017-01-12	Biotechnik	20170028090	8122	143
2017-01-12	Biotechnik	20170028050	8023	154
2017-01-12	Biotechnik	20170028070	8258	175
2017-01-12	Biotechnik	20170028120	8337	257
2017-01-12	Biotechnik	20170028130	8336.5	272
2017-01-20	Biotechnik	20170049050	6802	10
2017-01-20	Biotechnik	20170049040	7789	10.5
2017-01-20	Biotechnik	20170049060	7951	18
2017-01-20	Biotechnik	20170049020	8076	19
2017-01-20	Biotechnik	20170049070	7624	22
2017-01-20	Biotechnik	20170049080	7638.5	32.5
2017-01-20	Biotechnik	20170049010	7971	51
2017-01-20	Biotechnik	20170049030	8693	386.5
2017-01-27	Biotechnik	20170077010	1683	9.5
2017-01-27	Biotechnik	20170077020	4699.5	23.5
2017-02-10	Biotechnik	20170141020	3793	77
2017-02-10	Biotechnik	20170141010	4491.5	115
2017-02-17	Biotechnik	20170169010	4524.5	2382.5
2017-02-17	Biotechnik	20170169020	5114	3140.5
2017-03-03	Biotechnik	20170201020	4270.5	27
2017-03-03	Biotechnik	20170201010	4675.5	28.5
2017-03-03	Biotechnik	20170197020	5327	6168.5
2017-03-03	Biotechnik	20170197010	4934	14523.5
2017-03-17	Biotechnik	20170228020	3578	102
2017-03-17	Biotechnik	20170228010	4434	103
2017-03-31	Biotechnik	20170291010	2498	10
2017-03-31	Biotechnik	20170291020	3563.5	14.5
2015-11-06	D	20157690102	7678	54.5
2015-11-06	D	20157690202	9731	56.5
2015-11-13	D	20157850202	10422.5	12065
2015-11-13	D	20157850102	8984.5	13096
2015-11-27	D	20158370102	4405	1
2015-11-27	D	20158370202	4852.5	1
2016-01-15	D	20160190102	6166.5	135
2016-01-15	D	20160190202	7150	324
2016-01-22	D	20160400102	6848	1
2016-01-22	D	20160410102	7985.5	142
2016-02-03	D	20160620102	6223	1
2016-02-03	D	20160630202	6978	10
2016-02-03	D	20160620202	7031	18
2016-02-03	D	20160630102	7145	28.5
2016-02-12	D	20161080202	6275	16
2016-02-12	D	20161080102	6118	35
2016-02-12	D	20161080302	6248.5	69
2016-02-12	D	20161090102	7048	896
2016-02-12	D	20161090202	6391.5	7163
2016-02-26	D	20161410202	4133	13.5
2016-02-26	D	20161410102	4999.5	15
2016-02-26	D	20161420102	4492	3095
2016-03-16	D	20161850102	5307	21
2016-03-16	D	20161860102	6285.5	37
2016-03-16	D	20161850202	5810	61
2016-03-16	D	20161860202	5512.5	183
01.04.2016	D	20162360102	5594.5	1
01.04.2016	D	20162360202	5617.5	1
01.04.2016	D	20162350102	5683	9896
01.04.2016	D	20162350202	5447.5	12604
2016-05-03	D	20163520102	6168	9.5
2016-05-03	D	20163520202	7652.5	21
2016-05-20	D	20163860402	5216.5	8.5
2016-05-20	D	20163860502	5262	11.5
2016-05-20	D	20163860702	5278	17.5
2016-05-20	D	20163860602	5708	2753
2016-05-20	D	20163860802	5651.5	11477.5
2016-05-25	D	20164020302	6271	1
2016-05-25	D	20164020202	5702	3
2016-05-25	D	20164020802	5541	5.5
2016-05-25	D	20164020702	5762.5	7
2016-05-25	D	20163990102	6214	28
2016-05-25	D	20164020102	5566	3735.5
2016-05-25	D	20164020402	6423.5	6839
2016-05-25	D	20164020602	5106	7096.5
2016-05-25	D	20164000202	5104	8163.5
2016-05-25	D	20164020502	5761	8272.5
2016-05-25	D	20164000102	5728	14435.5
2016-06-23	D	20164690202	5073.5	1
2016-06-23	D	20164690102	4714	13
2016-07-07	D	20165060202	4355	36
2016-07-07	D	20165060102	5083.5	62.5
2016-07-22	D	20165510102	6108	1
2016-07-22	D	20165470102	5257	4919
2016-07-22	D	20165470202	6040.5	5198
2016-07-29	D	20165800402	5005.5	1
2016-07-29	D	20165800302	4167.5	14
2016-07-29	D	20165800502	5438	16.5
2016-07-29	D	20165800202	4345.5	528.5
2016-07-29	D	20165800102	5042.5	662
2016-07-29	D	20165660202	6061.5	1229
2016-07-29	D	20165660102	4786.5	2314
2016-07-29	D	20165800602	4583.5	9510
2016-08-05	D	20165980102	4216.5	1
2016-08-05	D	20166100102	4361	7.5
2016-08-05	D	20165980202	5368.5	52.5
2016-08-05	D	20166100202	4104.5	783
2016-08-05	D	20166100302	4214.5	1098
2016-08-05	D	20166100402	4347	4559.5
2016-08-19	D	20166460102	4277.5	7344.5
2016-08-19	D	20166460202	4873.5	11546.5
2016-09-02	D	20166850402	4270	2.5
2016-09-02	D	20166850302	4549.5	4.5
2016-09-02	D	20166850102	4914.5	1270.5
2016-09-02	D	20166780102	4535.5	2883.5
2016-09-02	D	20166850602	4474.5	4017
2016-09-02	D	20166850202	4578	6569
2016-09-02	D	20166850502	4397.5	7720.5
2016-09-02	D	20166780202	4564	10425.5
2016-09-08	D	20167260102	8675.5	7295
2016-09-08	D	20167260202	9874.5	12536
16.09.2016	D	20167380102	7666	6342
16.09.2016	D	20167380202	10715	10271
2016-09-29	D	20167630102	10976.5	2122.5
2016-09-29	D	20167630202	9936.5	2958
2016-10-07	D	20167950202	9113.5	12409.5
2016-10-07	D	20167950102	9525	13595
2016-10-19	D	20168370102	9428.5	25.5
2016-10-19	D	20168370202	9506.5	47.5
2016-10-28	D	20168570102	10343	8
2016-10-28	D	20168440202	10408	6530
2016-10-28	D	20168440102	10635	12539
2016-11-11	D	20168870202	9583.5	1
2016-11-11	D	20168830202	12604.5	9
2016-11-11	D	20168870402	9740	17
2016-11-11	D	20168830102	12515.5	26
2016-11-11	D	20168870102	9507.5	73
2016-11-11	D	20168870302	9250.5	524
2016-11-11	D	20168770102	9434	4196
2016-11-17	D	20169030102	8550	5389.5
2016-11-17	D	20169030202	8611.5	8535
2016-12-02	D	20169410202	18042	8.5
2016-12-02	D	20169400102	17958	14
2016-12-02	D	20169400202	18404	21
2016-12-02	D	20169410102	18619	25.5
2016-12-09	D	20169660102	18862.5	5.5
2016-12-09	D	20169660502	18833.5	13
2016-12-09	D	20169630102	19183	39
2016-12-09	D	20169660202	19876	77
2016-12-09	D	20169630202	19039.5	164
2016-12-09	D	20169660402	19199	4129.5
2016-12-09	D	20169660602	18825	7311.5
2016-12-09	D	20169660302	20115	14665.5
2016-12-16	D	20169840102	18401	17037
2016-12-16	D	20169840302	18813.5	20174
2016-12-16	D	20169840302	18345	21216
2017-01-12	D	20170025020	7322	20214.5
2017-01-12	D	20170025010	7785	23061
2017-01-20	D	20170051010	7553.5	8515
2017-01-20	D	20170051020	7323.5	8877
2017-01-27	D	20170084010	3811.5	15476.5
2017-01-27	D	20170084020	4072.5	16699.5
2017-02-03	D	20170104020	4893.5	57.5
2017-02-03	D	20170104010	5503.5	110
2017-02-10	D	20170142020	4074	13546
2017-02-10	D	20170142010	3774	16626
2017-02-17	D	20170179020	5430.5	23
2017-02-17	D	20170166020	7368	36
2017-02-17	D	20170166010	5257.5	46.5
2017-02-17	D	20170179040	5995.5	98
2017-02-17	D	20170179010	5669	5045
2017-02-17	D	20170179070	4895.5	12334.5
2017-02-17	D	20170179050	5699	16734
2017-02-17	D	20170179060	5761	17859.5
2017-02-17	D	20170179030	5702.5	18945
2017-03-03	D	20170192020	5724.5	6700
2017-03-03	D	20170192030	4648.5	13194.5
2017-03-03	D	20170192010	5274.5	16473
2017-03-17	D	20170216020	5203.5	20.5
2017-03-17	D	20170216010	3472	95.5
2017-03-23	D	20170261050	10187	1
2017-03-23	D	20170261070	11370.5	6.5
2017-03-23	D	20170261040	9913	8
2017-03-23	D	20170261010	11784.5	9.5
2017-03-23	D	20170261030	10959.5	17.5
2017-03-23	D	20170261020	9721.5	22
2017-03-23	D	20170261080	11217	28.5
2017-03-23	D	20170261060	10767	4076.5
2017-03-23	D	20170259020	11903.5	17586.5
2017-03-23	D	20170260010	11668	18141.5
2017-03-23	D	20170259010	11592	19079.5
2017-03-31	D	20170283010	2400.5	3.5
2017-03-31	D	20170283020	3084	234.5
2016-04-15	S2	20162890202	1814	153
2016-04-15	S2	20162890102	4760	765.5
2016-05-03	S2	20163240202	5899.5	557.5
2016-05-03	S2	20163240102	5850.5	1747.5
2016-06-23	S2	20164580202	4981	1
2016-06-23	S2	20164580102	3632	7
2016-07-01	S2	20164870102	5361.5	197.5
2016-07-01	S2	20164870202	4456.5	1466
2016-08-11	S2	20166270102	5058.5	6302.5
2016-08-11	S2	20166330302	5536	7451.5
2016-08-11	S2	20166270202	4415.5	7753.5
2016-08-11	S2	20166330502	4565.5	8191
2016-08-11	S2	20166330702	4667.5	9014
2016-08-11	S2	20166330202	4153.5	9338
2016-08-11	S2	20166330102	4555.5	9550.5
2016-08-11	S2	20166330402	4955.5	10398
2016-08-11	S2	20166330802	4581.5	11857.5
2016-08-11	S2	20166330602	4901.5	12836
2016-08-19	S2	20166600102	5023.5	4081.5
2016-08-19	S2	20166600302	4186.5	6363.5
2016-08-19	S2	20166600202	3835	8638.5
2016-10-14	S2	20168060102	8405.5	5916
2016-10-14	S2	20168060202	9912	8658
2016-10-28	S2	20168560102	8634	10324.5
2016-12-02	S2	20169440202	17126	15
2016-12-02	S2	20169440102	18073	16.5
2016-12-16	S2	20169770302	16654.5	3.5
2016-12-16	S2	20169770402	18381	4
2016-12-16	S2	20169770202	17365	5
2016-12-16	S2	20169770102	18658.5	7
2017-01-20	S2	20170042020	7721.5	33
2017-01-20	S2	20170042010	8257.5	70
2017-02-03	S2	20170114010	4765	3400
2017-03-17	S2	20170219030	2268	92
2017-03-17	S2	20170219040	3627.5	128.5
2017-03-17	S2	20170217020	3557	1277.5
2017-03-17	S2	20170219060	2950	2507
2017-03-17	S2	20170219050	4683	2557
2017-03-17	S2	20170219020	3221	3674.5
2017-03-17	S2	20170219010	4049	6024.5
2017-03-17	S2	20170217010	3783.5	6741
2017-03-17	S2	20170220010	4509	10256.5
2015-04-16	T137	20152310102	4825	118
2015-04-16	T137	20152310202	5068.5	5437
2015-04-24	T137	20152610102	16160	1
2015-04-24	T137	20152610202	17050.5	1
2015-04-24	T137	20152610302	15163.5	1
2015-04-24	T137	20152620102	15185	19737.5
2015-04-30	T137	20152810102	14325	9
2015-04-30	T137	20152810202	13046	23
2015-05-15	T137	20152940102	16347	46.5
2015-05-15	T137	20152940202	16385.5	66
2015-05-22	T137	20153330602	15033	1
2015-05-22	T137	20153330802	16153	1
2015-05-22	T137	20153331102	16679	2.5
2015-05-22	T137	20153330502	15057.5	3
2015-05-22	T137	20153332002	2299.5	7
2015-05-22	T137	20153331802	15060	12
2015-05-22	T137	20153331502	16584	15
2015-05-22	T137	20153331402	15530	16
2015-05-22	T137	20153331002	15694	16.5
2015-05-22	T137	20153330702	15136.5	21
2015-05-22	T137	20153330902	15516	21
2015-05-22	T137	20153330302	12478	25.5
2015-05-22	T137	20153331602	14878	35.5
2015-05-22	T137	20153290102	14793.5	36
2015-05-22	T137	20153331902	15491	38
2015-05-22	T137	20153330402	12292	57
2015-05-22	T137	20153330102	12028	88
2015-05-22	T137	20153290202	15752.5	89.5
2015-05-22	T137	20153330202	13128.5	93
2015-05-22	T137	20153331302	16481	121.5
2015-05-22	T137	20153331702	16652	360
2015-05-22	T137	20153331202	16295	2634
2015-05-29	T137	20153490202	15129.5	18
2015-05-29	T137	20153490102	16562	21.5
2015-05-29	T137	20153490302	14520.5	52
2015-06-03	T137	20153630202	17409.5	44.5
2015-06-03	T137	20153630102	18413	114
2015-07-01	T137	20154090102	14560.5	1.5
2015-07-01	T137	20154090202	16515	31
2015-07-09	T137	20154440102	16404	37
2015-07-09	T137	20154440202	15488.5	37.5
2015-07-16	T137	20154460102	14829	1
2015-07-16	T137	20154460202	13869.5	1
2015-07-16	T137	20154460902	13506	1
2015-07-16	T137	20154461102	13678.5	7
2015-07-16	T137	20154590202	14816	8
2015-07-16	T137	20154460802	11755	9
2015-07-16	T137	20154461502	12970.5	20
2015-07-16	T137	20154461002	16069.5	21.5
2015-07-16	T137	20154590102	15001	37
2015-07-16	T137	20154460602	15134.5	74.5
2015-07-16	T137	20154461302	14117.5	79
2015-07-16	T137	20154461202	15037.5	106.5
2015-07-16	T137	20154460502	11619	2429
2015-07-16	T137	20154461602	13749	6433
2015-07-16	T137	20154461702	14397	17331
2015-07-16	T137	20154460402	12148.5	18788.5
2015-07-16	T137	20154460702	11069.5	19052.5
2015-07-16	T137	20154461402	14738	20283.5
2015-07-16	T137	20154460302	13405	20658
2015-07-31	T137	20154900202	13425	31
2015-08-07	T137	20154900202	10854	1
2015-08-07	T137	20155090202	13531	4.5
2015-08-07	T137	20155090102	14110	20.5
2015-08-07	T137	20154900102	11687	103.5
2015-08-21	T137	20155330102	11736.5	1
2015-08-21	T137	20155330202	10024.5	1
2015-08-21	T137	20155470402	11003.5	146.5
2015-08-21	T137	20155470602	11358.5	349
2015-08-21	T137	20155471102	8231	355.5
2015-08-21	T137	20155471302	11047	376.5
2015-08-21	T137	20155470302	11033	681.5
2015-08-21	T137	20155471402	10169	948.5
2015-08-21	T137	20155470802	11436	952.5
2015-08-21	T137	20155470902	9211	1029.5
2015-08-21	T137	20155471002	10361	1101
2015-08-21	T137	20155470202	11461	2806.5
2015-08-21	T137	20155471502	10264	3388.5
2015-08-21	T137	20155470702	11595	3526.5
2015-08-21	T137	20155470502	10451.5	4767.5
2015-08-21	T137	20155471202	10946	6981.5
2015-08-21	T137	20155470102	10328	8092.5
2015-08-21	T137	20155511302	12184.5	10853.5
2015-08-21	T137	20155511202	11969.5	10928
2015-08-21	T137	20155510802	12008.5	11660
2015-08-21	T137	20155510602	10982	12943
2015-08-21	T137	20155510102	11219	13474.5
2015-08-21	T137	20155510202	11529	14592.5
2015-08-21	T137	20155511402	13698	15168.5
2015-08-21	T137	20155511102	12489	15590
2015-08-21	T137	20155510902	11549.5	16672.5
2015-08-21	T137	20155510702	11109	17087
2015-08-21	T137	20155511002	11788	17978
2015-08-21	T137	20155510302	11457.5	18591.5
2015-08-21	T137	20155510402	11048	18645.5
2015-08-21	T137	20155510502	12099	18888.5
2015-08-27	T137	20155610202	10682.5	28
2015-08-27	T137	20155610102	11230.5	131
2015-09-04	T137	20155740102	12003	76
2015-09-04	T137	20155740202	12213	136
2015-09-11	T137	20155950102	8363	3802
2015-09-11	T137	20155950202	10327.5	7010.5
2015-09-24	T137	20156470402	6268.5	4110
2015-09-24	T137	20156470602	7633.5	5008
2015-09-24	T137	20156470302	7177.5	6837
2015-09-24	T137	20156470802	8427.5	7280
2015-09-24	T137	20156470102	7418	7293.5
2015-09-24	T137	20156470202	11636	7421.5
2015-09-24	T137	20156470702	7456.5	8024
2015-09-24	T137	20156470502	9667	9194.5
2015-09-24	T137	20156470902	7120	12075
2015-10-08	T137	20156700102	9405.5	2231.5
2015-10-08	T137	20156710102	9513	13839
2015-10-16	T137	20156970102	8789	1
2015-10-16	T137	20156970202	13335.5	34.5
2015-11-13	T137	20157910202	10067	1
2015-11-13	T137	20157910102	9447	20.5
2015-11-27	T137	20158300102	6575	1
2015-11-27	T137	20158300202	6365	1383
2015-12-04	T137	20158691102	6957	1
2015-12-04	T137	20158691402	7896	1
2015-12-04	T137	20158690202	6638	4
2015-12-04	T137	20158691302	6365	4
2015-12-04	T137	20158690402	7139	11
2015-12-04	T137	20158691902	6108	12
2015-12-04	T137	20158691502	5760	14
2015-12-04	T137	20158690102	7393	14.5
2015-12-04	T137	20158691002	6571.5	15.5
2015-12-04	T137	20158690902	7297	18.5
2015-12-04	T137	20158690502	6879	19.5
2015-12-04	T137	20158691202	7138	21
2015-12-04	T137	20158550102	6927	26
2015-12-04	T137	20158690602	6808.5	47
2015-12-04	T137	20158692002	6918.5	98
2015-12-04	T137	20158550202	7068	389
2015-12-04	T137	20158691702	7318	2683
2015-12-04	T137	20158691802	6832.5	3273
2015-12-04	T137	20158690702	7976.5	5929
2015-12-04	T137	20158690302	6279	6739
2015-12-04	T137	20158690802	6904	15788
2015-12-11	T137	20158910102	6257	1
2015-12-11	T137	20158920102	7609.5	1
2015-12-18	T137	20159060202	4662	1
2015-12-18	T137	20159060102	6868.5	3
2016-01-15	T137	20160010102	5862	1
2016-01-22	T137	20160340202	7147.5	6.5
2016-01-22	T137	20160340102	6097	12
2016-02-05	T137	20160760102	7458.5	4
2016-02-05	T137	20160760202	6946.5	18
2016-02-18	T137	20161210102	7465	11
2016-02-18	T137	20161210202	6201.5	24.5
2016-03-04	T137	20161560202	5630	11.5
2016-03-04	T137	20161560102	5482	13
2016-03-23	T137	20161940202	6560	8
2016-03-23	T137	20161940102	6202	13
01.04.2016	T137	20162132702	5252.5	1
01.04.2016	T137	20162182002	6483.5	1
01.04.2016	T137	20162192302	5596.5	1
01.04.2016	T137	20162201202	4832	1
01.04.2016	T137	20162182902	5310	2
01.04.2016	T137	20162132802	5484.5	2.5
01.04.2016	T137	20162181302	5709	2.5
01.04.2016	T137	20162132202	5652	4
01.04.2016	T137	20162200402	3454.5	4
01.04.2016	T137	20162201402	5488.5	4
01.04.2016	T137	20162141802	6514.5	4.5
01.04.2016	T137	20162143002	5960.5	4.5
01.04.2016	T137	20162130502	5872	5
01.04.2016	T137	20162181202	5552.5	5
01.04.2016	T137	20162182802	5592.5	5
01.04.2016	T137	20162192702	5616	5
01.04.2016	T137	20162202002	4598.5	5
01.04.2016	T137	20162200802	5752.5	6
01.04.2016	T137	20162131802	6192	6.5
01.04.2016	T137	20162132502	5692.5	6.5
01.04.2016	T137	20162141902	5986.5	6.5
01.04.2016	T137	20162181502	5552.5	6.5
01.04.2016	T137	20162190702	6063	6.5
01.04.2016	T137	20162192102	6072.5	6.5
01.04.2016	T137	20162181002	6500	7
01.04.2016	T137	20162181602	5796.5	7
01.04.2016	T137	20162201702	5424.5	7
01.04.2016	T137	20162131902	5986.5	7.5
01.04.2016	T137	20162141002	7028	7.5
01.04.2016	T137	20162141102	5452.5	7.5
01.04.2016	T137	20162200602	5324	8
01.04.2016	T137	20162132002	5964.5	8.5
01.04.2016	T137	20162141302	6057.5	9
01.04.2016	T137	20162180902	4508.5	9
01.04.2016	T137	20162192602	5934.5	9
01.04.2016	T137	20162132402	5908	9.5
01.04.2016	T137	20162141602	5551.5	9.5
01.04.2016	T137	20162132102	6561	10
01.04.2016	T137	20162140102	5768.5	10.5
01.04.2016	T137	20162182602	6611	10.5
01.04.2016	T137	20162130902	7025.5	11.5
01.04.2016	T137	20162131702	5678	11.5
01.04.2016	T137	20162140602	5301	11.5
01.04.2016	T137	20162142902	5865	12
01.04.2016	T137	20162192402	5812.5	12
01.04.2016	T137	20162181402	5910.5	13
01.04.2016	T137	20162192202	5332.5	14
01.04.2016	T137	20162142102	6107.5	14.5
01.04.2016	T137	20162200902	6249.5	15
01.04.2016	T137	20162130302	6844.5	15.5
01.04.2016	T137	20162140402	6343.5	15.5
01.04.2016	T137	20162201602	5930	16
01.04.2016	T137	20162130402	6380	16.5
01.04.2016	T137	20162140302	6365	16.5
01.04.2016	T137	20162180702	6005	16.5
01.04.2016	T137	20162191302	5681.5	16.5
01.04.2016	T137	20162141202	6202.5	17
01.04.2016	T137	20162130202	6298	17.5
01.04.2016	T137	20162201102	5872.5	18
01.04.2016	T137	20162181702	5947.5	19
01.04.2016	T137	20162190602	6012	19
01.04.2016	T137	20162191402	5767	19
01.04.2016	T137	20162201502	5533	19
01.04.2016	T137	20162202102	6186.5	20
01.04.2016	T137	20162191502	6390.5	20.5
01.04.2016	T137	20162140202	6413.5	21.5
01.04.2016	T137	20162142802	6136	22
01.04.2016	T137	20162140902	6113.5	23
01.04.2016	T137	20162201802	5826.5	25
01.04.2016	T137	20162182502	6064	26
01.04.2016	T137	20162190502	5815.5	26
01.04.2016	T137	20162132602	6038	30
01.04.2016	T137	20162141502	6340.5	31
01.04.2016	T137	20162202402	5301.5	34
01.04.2016	T137	20162190302	6774.5	35
01.04.2016	T137	20162131202	6068	35.5
01.04.2016	T137	20162201302	6123.5	36
01.04.2016	T137	20162180802	5500	36.5
01.04.2016	T137	20162142002	5851.5	38.5
01.04.2016	T137	20162192502	6452.5	38.5
01.04.2016	T137	20162140502	6707	39
01.04.2016	T137	20162130702	6968	41.5
01.04.2016	T137	20162142702	6584.5	41.5
01.04.2016	T137	20162181802	6559.5	41.5
01.04.2016	T137	20162192002	6248	41.5
01.04.2016	T137	20162201002	5885.5	43
01.04.2016	T137	20162190402	6316.5	48
01.04.2016	T137	20162180302	5741	50
01.04.2016	T137	20162132302	6311.5	50.5
01.04.2016	T137	20162191102	6395	54
01.04.2016	T137	20162182702	6118.5	56
01.04.2016	T137	20162202302	6156.5	58.5
01.04.2016	T137	20162130802	6433.5	70.5
01.04.2016	T137	20162200702	6486.5	91
01.04.2016	T137	20162181102	6407.5	115
01.04.2016	T137	20162131102	6526	131.5
01.04.2016	T137	20162140702	6527.5	132.5
01.04.2016	T137	20162180202	5701.5	137
01.04.2016	T137	20162180502	6281.5	198
01.04.2016	T137	20162131002	6613	204.5
01.04.2016	T137	20162202202	5828.5	214
01.04.2016	T137	20162141402	5984.5	248.5
01.04.2016	T137	20162182202	5986.5	278
01.04.2016	T137	20162182102	5105.5	375
01.04.2016	T137	20162140802	6049.5	436
01.04.2016	T137	20162130102	5895.5	633.5
01.04.2016	T137	20162192802	1135.5	643
01.04.2016	T137	20162130602	6348.5	1140.5
01.04.2016	T137	20162141702	6359.5	1569.5
01.04.2016	T137	20162191202	5745	1582.5
01.04.2016	T137	20162190902	6193	1677
01.04.2016	T137	20162142402	5655.5	1787.5
01.04.2016	T137	20162190802	5743.5	1861
01.04.2016	T137	20162182302	5130.5	2775
01.04.2016	T137	20162142302	6666.5	3246.5
01.04.2016	T137	20162191902	6673.5	3730
01.04.2016	T137	20162182402	6034.5	4272
01.04.2016	T137	20162190102	6844.5	4482
01.04.2016	T137	20162191002	5713.5	4538
01.04.2016	T137	20162181902	5588	6206
01.04.2016	T137	20162142602	6548.5	8537.5
01.04.2016	T137	20162200202	5211	9022.5
01.04.2016	T137	20162190202	6404	9076
01.04.2016	T137	20162142202	6292.5	9709.5
01.04.2016	T137	20162142502	6283	10422.5
01.04.2016	T137	20162200102	6236	11431
01.04.2016	T137	20162191702	6018	11543.5
01.04.2016	T137	20162180602	5470.5	11861
01.04.2016	T137	20162201902	5887.5	12037
01.04.2016	T137	20162200502	5879	12803
01.04.2016	T137	20162191802	5348.5	13293
01.04.2016	T137	20162180402	6477.5	13381.5
01.04.2016	T137	20162200302	6047	13395
2016-04-08	T137	20162540102	4815	1
2016-04-08	T137	20162540202	4674.5	1
2016-04-08	T137	20162550102	4345	1
2016-04-08	T137	20162550202	4103	1
2016-04-08	T137	20162550302	4953	1
2016-04-08	T137	20162540302	5150.5	3540.5
2016-04-15	T137	20162700102	6275	1
2016-04-15	T137	20162730202	6351	1
2016-04-15	T137	20162740202	6288	1
2016-04-15	T137	20162750102	5861.5	1
2016-04-15	T137	20162760402	6272.5	1
2016-04-15	T137	20162780102	6486	1
2016-04-15	T137	20162840202	6511	1
2016-04-15	T137	20162710102	5997	1.5
2016-04-15	T137	20162840102	5774	5
2016-04-15	T137	20162710302	6263	6
2016-04-15	T137	20162680202	6140	6.5
2016-04-15	T137	20162740302	5651	6.5
2016-04-15	T137	20162820202	6535.5	7.5
2016-04-15	T137	20162760302	6081	8
2016-04-15	T137	20162780202	6136	9
2016-04-15	T137	20162850102	5908	9
2016-04-15	T137	20162720202	5951.5	9.5
2016-04-15	T137	20162740402	6250	9.5
2016-04-15	T137	20162680302	6500.5	10
2016-04-15	T137	20162700302	6109	10
2016-04-15	T137	20162680102	6165	11
2016-04-15	T137	20162690202	6273.5	11
2016-04-15	T137	20162770202	6390.5	11
2016-04-15	T137	20162690102	6409	12
2016-04-15	T137	20162870102	6264.5	12
2016-04-15	T137	20162760202	6118.5	14
2016-04-15	T137	20162700202	6513	15
2016-04-15	T137	20162710202	5989	15
2016-04-15	T137	20162760102	7156	15
2016-04-15	T137	20162670102	6008	17
2016-04-15	T137	20162750202	5499.5	18
2016-04-15	T137	20162800202	6601	19
2016-04-15	T137	20162820102	6031	19
2016-04-15	T137	20162680402	5970	19.5
2016-04-15	T137	20162700402	5897.5	21.5
2016-04-15	T137	20162770302	6354	21.5
2016-04-15	T137	20162670202	6051.5	22
2016-04-15	T137	20162730102	6924.5	22.5
2016-04-15	T137	20162720102	5700	26
2016-04-15	T137	20162870202	5142	28
2016-04-15	T137	20162690402	6384.5	28.5
2016-04-15	T137	20162770102	6283	31
2016-04-15	T137	20162800102	6797	31
2016-04-15	T137	20162860102	6323	31.5
2016-04-15	T137	20162670402	5914	33
2016-04-15	T137	20162740102	6096.5	33
2016-04-15	T137	20162670302	6460	34.5
2016-04-15	T137	20162850202	6152	42
2016-04-15	T137	20162810202	7309	50
2016-04-15	T137	20162860202	5885	66.5
2016-04-15	T137	20162690302	5776.5	79
2016-04-15	T137	20162810102	6760	105
2016-04-15	T137	20162830102	6090	7777
2016-04-15	T137	20162830202	6116	12578
2016-04-22	T137	20163030102	6221.5	1
2016-04-22	T137	20163060102	7342	3
2016-04-22	T137	20163070202	5767.5	3
2016-04-22	T137	20163150202	7201.5	5
2016-04-22	T137	20163060202	6285.5	6
2016-04-22	T137	20163010102	6054.5	7
2016-04-22	T137	20163140202	6372.5	7
2016-04-22	T137	20163010202	7216.5	9.5
2016-04-22	T137	20163150102	7395.5	10
2016-04-22	T137	20163020202	6105	11
2016-04-22	T137	20163070102	6518.5	11
2016-04-22	T137	20163080202	7280	12
2016-04-22	T137	20163080102	6695.5	14
2016-04-22	T137	20163140102	1522.5	17
2016-04-22	T137	20163040102	6558	18.5
2016-04-22	T137	20163050102	5816.5	28.5
2016-04-22	T137	20163020102	6161	30
2016-04-22	T137	20163030202	5517	40
2016-04-22	T137	20163000202	6062	52
2016-04-22	T137	20163000102	6646.5	86.5
2016-04-22	T137	20163050202	6707.5	167.5
2016-04-22	T137	20163040202	5332.5	799
2016-05-03	T137	20163510702	3631.5	1
2016-05-03	T137	20163510902	1594.5	1
2016-05-03	T137	20163511002	1858.5	1
2016-05-03	T137	20163510102	5802.5	1.5
2016-05-03	T137	20163510802	6812.5	5
2016-05-03	T137	20163511502	6321.5	6
2016-05-03	T137	20163511102	7346.5	19
2016-05-03	T137	20163511202	6490.5	30.5
2016-05-03	T137	20163511302	7206	51
2016-05-03	T137	20163511402	6265.5	64.5
2016-05-03	T137	20163510202	2351.5	215
2016-05-03	T137	20163250102	4492.5	6409.5
2016-05-03	T137	20163510602	5603.5	9660.5
2016-05-03	T137	20163510302	8551.5	12369.5
2016-05-03	T137	20163510502	6557	13558
2016-05-03	T137	20163510402	8548.5	19113
2016-05-13	T137	20163620102	4893	11
2016-05-13	T137	20163620202	4458	14
2016-05-20	T137	20163710402	2343	1
2016-05-20	T137	20163710102	3945	2.5
2016-05-20	T137	20163712002	5977	2.5
2016-05-20	T137	20163710202	5354.5	6.5
2016-05-20	T137	20163710802	6065	6.5
2016-05-20	T137	20163711102	5442.5	6.5
2016-05-20	T137	20163711802	5593.5	6.5
2016-05-20	T137	20163710902	6206	8.5
2016-05-20	T137	20163711702	4935.5	8.5
2016-05-20	T137	20163711502	5643	9.5
2016-05-20	T137	20163711202	5220.5	14.5
2016-05-20	T137	20163711402	6709	15.5
2016-05-20	T137	20163710602	6460	16.5
2016-05-20	T137	20163711902	5000	16.5
2016-05-20	T137	20163711302	5241	19.5
2016-05-20	T137	20163710702	5417.5	20
2016-05-20	T137	20163711002	5285	20.5
2016-05-20	T137	20163710502	5751	32.5
2016-05-20	T137	20163710302	6382	52.5
2016-05-20	T137	20163711602	5131.5	7735.5
2016-05-25	T137	20163960102	6084	1
2016-05-25	T137	20163960202	6075	1
2016-06-09	T137	20164310102	5603.5	1
2016-06-09	T137	20164320202	6990	3
2016-06-09	T137	20164320102	5025	6.5
2016-06-09	T137	20164330202	5720.5	8.5
2016-06-09	T137	20164310202	5568	10
2016-06-09	T137	20164330102	5760.5	13.5
2015-04-16	1	20152280102	3704.5	7644
2015-04-16	1	20152280202	3852.5	9388
2015-04-16	2	20152260102	4817	4082
2015-04-16	2	20152260202	3995.5	5592
2015-04-16	3	20152320102	3335	12051
2015-04-16	3	20152320202	1866.5	13001.5
2015-04-16	4	20152270202	3569	5269
2015-04-16	4	20152270102	4596	8147
2015-04-16	5	20152230202	4002	3488
2015-04-16	5	20152230102	3929.5	3534
2015-04-16	5	20152250202	3290.5	6400.5
2015-04-16	5	20152240202	3388.5	6908.5
2015-04-16	5	20152250102	3694	7313
2015-04-16	5	20152240302	2550	7693
2015-04-16	5	20152240102	2976.5	9414.5
2015-04-24	1	20152460102	15944	3791
2015-04-24	1	20152670202	14988	5071.5
2015-04-24	1	20152470102	15248	5178
2015-04-24	1	20152460202	16228	7118
2015-04-24	1	20152470202	15306	10674.5
2015-04-24	1	20152670102	15224	12686
2015-04-24	2	20152441502	12824	87
2015-04-24	2	20152441302	14187	341
2015-04-24	2	20152440702	13663	393
2015-04-24	2	20152441002	13966	398.5
2015-04-24	2	20152440202	13974	556.5
2015-04-24	2	20152440802	14709	626
2015-04-24	2	20152441802	13933	656
2015-04-24	2	20152441102	14268	668.5
2015-04-24	2	20152441702	12174	771.5
2015-04-24	2	20152440902	14590.5	773.5
2015-04-24	2	20152441602	14358	909.5
2015-04-24	2	20152441402	15170.5	1112.5
2015-04-24	2	20152442002	13510	1131
2015-04-24	2	20152440602	14845	1427.5
2015-04-24	2	20152441202	15533.5	1513
2015-04-24	2	20152440302	13996	2787
2015-04-24	2	20152441902	13783	3327.5
2015-04-24	2	20152440402	15415	3692
2015-04-24	2	20152440102	16065	4663.5
2015-04-24	2	20152440502	15354.5	5361.5
2015-04-24	2	20152500802	17892	9392.5
2015-04-24	2	20152520202	17371	13253.5
2015-04-24	2	20152500502	16355	16247
2015-04-24	2	20152500602	17127	17423.5
2015-04-24	2	20152500102	14920	18014
2015-04-24	2	20152500302	15293	18496
2015-04-24	2	20152500202	16647	18566.5
2015-04-24	2	20152500702	17816	20116
2015-04-24	2	20152520102	17322	21053
2015-04-24	2	20152500402	18003	23171.5
2015-04-24	3	20152530102	15743	8015.5
2015-04-24	3	20152530202	16132	19064.5
2015-04-24	4	20152540202	14504	903.5
2015-04-24	4	20152540102	16293	8940
2015-04-24	5	20152560202	14647	2159.5
2015-04-24	5	20152550102	15086	10481
2015-04-24	5	20152560102	14021	11985.5
2015-04-24	5	20152550202	17655.5	13805.5
2015-04-30	1	20152730202	13847.5	3296.5
2015-04-30	1	20152730102	14444	3659.5
2015-04-30	1	20152740202	14421	7998
2015-04-30	1	20152740102	14548	10958.5
2015-04-30	2	20152710302	15213	4676
2015-04-30	2	20152690202	14736.5	6636.5
2015-04-30	2	20152710402	12511.5	14134.5
2015-04-30	2	20152710602	16293.5	14306.5
2015-04-30	2	20152690102	16263	14606
2015-04-30	2	20152710502	15630	16424
2015-04-30	2	20152710702	15187	18516
2015-04-30	2	20152710102	16309	19548
2015-04-30	2	20152710202	16642	23077
2015-04-30	3	20152720202	13927	15741
2015-04-30	3	20152720102	16426.5	23925.5
2015-04-30	4	20152700102	15226	13557
2015-04-30	4	20152700202	16228	17503
2015-04-30	5	20152800202	15974.5	1719
2015-04-30	5	20152800102	15948	3371.5
2015-04-30	5	20152780202	15289.5	9139.5
2015-04-30	5	20152790202	15092.5	9741
2015-04-30	5	20152780102	15786.5	14255.5
2015-04-30	5	20152790102	14942.5	14550.5
2015-05-15	1	20153010102	12882	1251.5
2015-05-15	1	20153010202	12889.5	2250
2015-05-15	2	20152950202	15950	2456
2015-05-15	2	20152950102	15400	5117
2015-05-15	2	20152930702	12817	9282.5
2015-05-15	2	20152930802	14287	11916.5
2015-05-15	2	20152930602	13236	12872
2015-05-15	2	20152930202	15557	12992.5
2015-05-15	2	20152930302	15787	13507
2015-05-15	2	20152930102	15006	15641
2015-05-15	2	20152930402	15140	16141
2015-05-15	2	20152930902	16325.5	16536.5
2015-05-15	2	20152930502	16039	17364
2015-05-15	3	20153000102	15920	14896
2015-05-15	3	20153000202	16118.5	16996
2015-05-15	4	20152960102	15876.5	5636
2015-05-15	4	20152970202	15247	6263
2015-05-15	4	20152960202	16445	6438
2015-05-15	4	20152970102	13393	8527
2015-05-15	5	20153060102	12073	6619
2015-05-15	5	20152990202	15016	6723.5
2015-05-15	5	20153060202	15267	9942
2015-05-15	5	20152990102	16748	14875.5
2015-05-22	1	20153180202	14960.5	4578.5
2015-05-22	1	20153180102	14161	7319
2015-05-22	1	20153170202	16264	8242
2015-05-22	1	20153170102	15157	9079
2015-05-22	2	20153190202	15331	7681.5
2015-05-22	2	20153191002	16995.5	9862.5
2015-05-22	2	20153190902	15659	10654.5
2015-05-22	2	20153190302	16241	11158
2015-05-22	2	20153190502	16346	13704.5
2015-05-22	2	20153190702	15052	15426
2015-05-22	2	20153150202	15740	15540
2015-05-22	2	20153190602	14165	17031.5
2015-05-22	2	20153190402	15937	17537.5
2015-05-22	2	20153190802	17107	19551
2015-05-22	2	20153150102	15617.5	19830.5
2015-05-22	2	20153190102	17618	22168
2015-05-22	3	20153250202	15934	2329
2015-05-22	3	20153250102	15495	8063.5
2015-05-22	4	20153240102	16230	4905
2015-05-22	4	20153240202	15459	5227
2015-05-22	5	20153230202	15905	9017
2015-05-22	5	20153210202	15441	10749
2015-05-22	5	20153230102	16771	10887
2015-05-22	5	20153200102	16137	11035
2015-05-22	5	20153200202	15880.5	12792.5
2015-05-22	5	20153210102	16649	12897
2015-05-29	1	20153460202	15092	220.5
2015-05-29	1	20153460102	14317.5	1018
2015-05-29	1	20153460302	14599.5	4901
2015-05-29	1	20153450202	15525	11980.5
2015-05-29	1	20153450102	16582.5	15471.5
2015-05-29	2	20153390302	14147	4189
2015-05-29	2	20153390202	15434.5	5162
2015-05-29	2	20153390102	15961.5	6095
2015-05-29	3	20153410202	15253	4632
2015-05-29	3	20153540102	15142.5	4694
2015-05-29	3	20153540202	13987	5346
2015-05-29	3	20153410102	16049	9407.5
2015-05-29	4	20153520102	15567.5	11058.5
2015-05-29	4	20153520202	14626	21703
2015-05-29	5	20153420202	15637.5	5508
2015-05-29	5	20153430102	14227.5	6453
2015-05-29	5	20153430202	15138.5	6464
2015-05-29	5	20153420102	14821.5	7149
2015-05-29	5	20153510202	15581.5	16081.5
2015-05-29	5	20153510102	14882.5	23052
2015-06-03	2	20153590202	13500.5	62
2015-06-03	2	20153590102	13928	426
2015-06-03	2	20153620702	16230.5	7141
2015-06-03	2	20153620302	16330.5	13239
2015-06-03	2	20153620402	16864.5	15615
2015-06-03	2	20153620102	14585	17337.5
2015-06-03	2	20153620602	18064	18403.5
2015-06-03	2	20153620502	15966	18459
2015-06-03	2	20153610102	15938.5	19132
2015-06-03	2	20153620802	16308.5	19529.5
2015-06-03	2	20153610202	17060	22015
2015-06-03	2	20153620202	17373	23008
2015-06-03	2	20153610302	17313.5	24019
2015-06-03	3	20153640202	15273.5	8768
2015-06-03	3	20153640102	17055	10409
2015-06-03	4	20153580202	14940	4137
2015-06-03	4	20153580102	14469	11336.5
2015-06-03	5	20153650202	16981.5	10244
2015-06-03	5	20153650102	16128	10536
2015-06-03	5	20153660102	16892	22466
2015-06-11	1	20153780102	17240.5	4268
2015-06-11	1	20153780202	17073	5033
2015-06-11	1	20153790102	19087	11316.5
2015-06-11	1	20153790202	18456.5	12956.5
2015-06-11	2	20153730102	19635.5	14237
2015-06-11	2	20153730202	18553	24011
2015-06-11	3	20153750202	14912.5	15483.5
2015-06-11	3	20153750102	17309	19446
2015-06-11	4	20153720102	16819	2378
2015-06-11	4	20153720202	18251.5	5738
2015-06-11	5	20153760102	18180	12997.5
2015-06-11	5	20153770102	18229.5	13447.5
2015-06-11	5	20153770202	18405	15700.5
2015-06-11	5	20153760202	18680.5	16202.5
2015-06-19	1	20153820102	14485	4406
2015-06-19	1	20153820202	17017.5	7063
2015-06-19	1	20153830102	14993.5	22538
2015-06-19	2	20153840102	18040	2205
2015-06-19	2	20153840202	18293	6800
2015-06-19	3	20153850102	14133.5	5968
2015-06-19	3	20153850202	14768.5	9099
2015-06-19	4	20153860202	16388	12952
2015-06-19	4	20153860102	14271	18127
2015-06-19	5	20153880202	16403	7434
2015-06-19	5	20153880102	16263	9736
2015-06-19	5	20153870202	16841.5	11386
2015-06-19	5	20153870102	16658	14456
2015-07-01	1	20154140102	13335	2509.5
2015-07-01	1	20154140202	15406.5	2818.5
2015-07-01	1	20154130202	15642.5	22907.5
2015-07-01	1	20154130102	15424.5	23823.5
2015-07-01	2	20154150202	15662.5	1644.5
2015-07-01	2	20154150102	15699.5	2292.5
2015-07-01	3	20154170102	16571.5	1600.5
2015-07-01	3	20154160202	16294.5	4181
2015-07-01	3	20154170202	15900.5	6143.5
2015-07-01	3	20154160102	15551	7250
2015-07-01	3	20154170302	16826.5	9574.5
2015-07-01	3	20154170402	16754.5	14861.5
2015-07-01	4	20154120202	15407.5	4893
2015-07-01	4	20154110202	14627.5	5070.5
2015-07-01	4	20154120102	16264.5	5216.5
2015-07-01	4	20154110102	15790.5	6648.5
2015-07-01	5	20154220102	15458.5	1
2015-07-01	5	20154210102	16157	42.5
2015-07-01	5	20154190102	15904.5	4655.5
2015-07-01	5	20154200202	16838	5084
2015-07-01	5	20154180102	16662	8785
2015-07-01	5	20154180202	16013	12467.5
2015-07-01	5	20154200102	16592	14257.5
2015-07-01	5	20154190202	17211.5	22149
2015-07-09	1	20154320302	16742	7312
2015-07-09	1	20154330102	18108	7700
2015-07-09	1	20154330302	18122.5	7736
2015-07-09	1	20154330202	18142	9764.5
2015-07-09	1	20154320202	17405	11084.5
2015-07-09	1	20154320102	16914	11905
2015-07-09	2	20154310902	16578.5	2553
2015-07-09	2	20154310202	14263.5	13519
2015-07-09	2	20154310402	18783.5	15277.5
2015-07-09	2	20154300402	11976	15846
2015-07-09	2	20154310802	17279.5	16361.5
2015-07-09	2	20154300602	16790.5	17394.5
2015-07-09	2	20154300502	16905	17664.5
2015-07-09	2	20154311002	17226	18087
2015-07-09	2	20154310702	14755	19323
2015-07-09	2	20154390202	17425.5	20211
2015-07-09	2	20154310302	17475	20528
2015-07-09	2	20154310602	15770.5	21789
2015-07-09	2	20154310102	17755	22408
2015-07-09	2	20154390102	15524	22504.5
2015-07-09	2	20154310502	16761	22579
2015-07-09	2	20154300302	16000	23401.5
2015-07-09	2	20154300202	18011	23496.5
2015-07-09	2	20154300102	18773	24554
2015-07-09	3	20154410202	18169	16072
2015-07-09	3	20154410102	17476.5	17097
2015-07-09	4	20154340102	16874	19453
2015-07-09	4	20154340202	16375	22866
2015-07-09	5	20154380302	16025	2023
2015-07-09	5	20154370202	18612	10082.5
2015-07-09	5	20154380102	16956.5	11725
2015-07-09	5	20154370102	14967.5	13291.5
2015-07-09	5	20154380202	17370	14840.5
2015-07-16	1	20154570102	15075	566.5
2015-07-16	1	20154570202	14053.5	647
2015-07-16	1	20154580102	14831	5363
2015-07-16	1	20154580202	13516	6118
2015-07-16	2	20154620202	14770	168
2015-07-16	2	20154620102	15264.5	7356
2015-07-16	3	20154630202	12693.5	4467.5
2015-07-16	3	20154630102	14480	6615.5
2015-07-16	4	20154650202	15153.5	17675.5
2015-07-16	4	20154650102	13494.5	17738
2015-07-16	5	20154600102	12986	5068
2015-07-16	5	20154600202	13990.5	7406
2015-07-16	5	20154610202	13453	10462
2015-07-16	5	20154610302	14751	12557
2015-07-16	5	20154610102	11397	16259
2015-07-24	2	20154740202	16578.5	410
2015-07-24	2	20154740102	16349.5	817
2015-07-24	2	20154830702	15662	4079
2015-07-24	2	20154830502	15162.5	10213
2015-07-24	2	20154830602	16274.5	11350.5
2015-07-24	2	20154830202	17099	12620
2015-07-24	2	20154830302	16227	20829.5
2015-07-24	2	20154830102	18090.5	22696
2015-07-24	2	20154830402	17703.5	24873.5
2015-07-24	3	20154790202	16431	3510
2015-07-24	3	20154790102	15020	8524.5
2015-07-24	4	20154750102	15366	3301
2015-07-24	4	20154750202	16390	7473
2015-07-24	5	20154760102	16240	28
2015-07-24	5	20154770202	17011	87.5
2015-07-24	5	20154770102	17398.5	988
2015-07-24	5	20154800102	15974	3882.5
2015-07-24	5	20154800202	16693	16707.5
2015-07-24	5	20154780202	16146	17770
2015-07-24	5	20154780102	16449	18552.5
2015-07-31	1	20154920202	12535	16257
2015-07-31	1	20154920102	12560.5	19207.5
2015-07-31	2	20154980702	13577.5	13085
2015-07-31	2	20154980602	13508.5	13911.5
2015-07-31	2	20154980102	13273.5	16035
2015-07-31	2	20154930102	12293.5	18067.5
2015-07-31	2	20154930202	12214.5	18746
2015-07-31	2	20154980202	13046.5	20704.5
2015-07-31	2	20154980402	14066	23337
2015-07-31	2	20154980502	13978	23809
2015-07-31	2	20154980302	12974.5	24170.5
2015-07-31	2	20154980802	15106.5	24329
2015-07-31	3	20154960202	6942.5	16311.5
2015-07-31	3	20154960102	13094.5	18185.5
2015-07-31	4	20154890102	12977	6968
2015-07-31	4	20154890202	11635.5	9367
2015-07-31	5	20154950202	14024.5	4476.5
2015-07-31	5	20154950102	13076.5	5858.5
2015-07-31	5	20154940202	11878.5	10196.5
2015-07-31	5	20154940102	10260.5	11666.5
2015-07-31	5	20155030102	13042.5	20320
2015-08-07	1	20155070202	12273	744.5
2015-08-07	1	20155070102	13367	4227
2015-08-07	1	20154920202	11807	14897.5
2015-08-07	1	20154920102	11268	19142.5
2015-08-07	2	20154930102	12871	16792.5
2015-08-07	2	20155080102	11894.5	18351.5
2015-08-07	2	20155080202	13654.5	18456
2015-08-07	2	20154930202	12671	19706.5
2015-08-07	3	20155100202	12767.5	5586
2015-08-07	3	20155100102	13684	9557.5
2015-08-07	3	20154960202	10869	16254
2015-08-07	3	20154960102	12111.5	17758.5
2015-08-07	4	20154890102	9687.5	7438
2015-08-07	4	20154890202	11983	10285.5
2015-08-07	4	20155060102	11413.5	15069.5
2015-08-07	4	20155060202	14693.5	21638.5
2015-08-07	5	20155142002	13953	2218.5
2015-08-07	5	20155141402	12233	4933.5
2015-08-07	5	20155141902	10965	4969.5
2015-08-07	5	20155140202	12908	5108.5
2015-08-07	5	20155140702	10991.5	5115.5
2015-08-07	5	20155141102	13719	5373.5
2015-08-07	5	20154950202	12252	5459.5
2015-08-07	5	20155140502	13378	5846.5
2015-08-07	5	20155140102	12865.5	6181
2015-08-07	5	20154950102	10877.5	6360
2015-08-07	5	20155141502	12028.5	6615
2015-08-07	5	20155141702	13042	6887.5
2015-08-07	5	20155141802	12167.5	7433.5
2015-08-07	5	20155141002	12265.5	7449.5
2015-08-07	5	20155141302	12957	7478.5
2015-08-07	5	20155140602	12212	7753.5
2015-08-07	5	20155140902	11089.5	7998.5
2015-08-07	5	20155110102	12372.5	8082
2015-08-07	5	20155140402	10642.5	8519
2015-08-07	5	20155141602	11817	8597.5
2015-08-07	5	20154940202	11636	10172
2015-08-07	5	20155140302	13058	12501
2015-08-07	5	20155140802	13796	12568.5
2015-08-07	5	20155141202	11476.5	13210
2015-08-07	5	20155110202	12223	13549.5
2015-08-07	5	20154940102	12701.5	15022
2015-08-07	5	20155030102	13278	21558
2015-08-21	1	20155360102	9280	651.5
2015-08-21	1	20155360202	9844	3313.5
2015-08-21	1	20155350102	10467	17522.5
2015-08-21	2	20155250102	11000	90.5
2015-08-21	2	20155250202	11131.5	164.5
2015-08-21	2	20155320202	10995	667.5
2015-08-21	2	20155320102	11260	5162.5
2015-08-21	2	20155260602	10758	7353.5
2015-08-21	2	20155380502	10625	8464.5
2015-08-21	2	20155380702	11054.5	11160.5
2015-08-21	2	20155261002	11041	13238.5
2015-08-21	2	20155380402	10425.5	13410.5
2015-08-21	2	20155261102	10194	14179.5
2015-08-21	2	20155380302	12283	14753.5
2015-08-21	2	20155260702	11025.5	15229.5
2015-08-21	2	20155380202	11340	15427.5
2015-08-21	2	20155380602	9955.5	15586
2015-08-21	2	20155260302	10415	15598.5
2015-08-21	2	20155380102	10828	15877.5
2015-08-21	2	20155260802	12007	16182
2015-08-21	2	20155260102	11280.5	17016.5
2015-08-21	2	20155260502	11073.5	17027.5
2015-08-21	2	20155260402	11540	17034.5
2015-08-21	2	20155260202	12436.5	18425.5
2015-08-21	2	20155260902	11139	19376.5
2015-08-21	3	20155390102	9818	13611.5
2015-08-21	3	20155390202	11450.5	15657.5
2015-08-21	4	20155340102	9213	1282.5
2015-08-21	4	20155340202	9836	1942.5
2015-08-21	4	20155370202	10050	2702.5
2015-08-21	4	20155370102	9759.5	5089
2015-08-21	5	20155400102	10522	8013.5
2015-08-21	5	20155400202	11117	13406
2015-08-21	5	20155460102	12500	14819.5
2015-08-21	5	20155460202	11906	18069.5
2015-08-27	1	20155560102	13010	5684.5
2015-08-27	1	20155560202	9816	8269
2015-08-27	2	20155620402	10397	5975
2015-08-27	2	20155620602	10027	7354
2015-08-27	2	20155620102	12917.5	12690
2015-08-27	2	20155550202	11027.5	14799.5
2015-08-27	2	20155620202	13188	17286.5
2015-08-27	2	20155620502	11567	17438
2015-08-27	2	20155620302	13088	19098
2015-08-27	2	20155550102	10899	20608
2015-08-27	3	20155570202	12887	8677
2015-08-27	3	20155570102	11899	10540
2015-08-27	4	20155630202	9957.5	2849
2015-08-27	4	20155630102	9777.5	10705.5
2015-08-27	5	20155580102	12198	6003.5
2015-08-27	5	20155590102	9200.5	10164
2015-08-27	5	20155580202	12025	10166
2015-08-27	5	20155590202	12282	11101
2015-09-04	1	20155730102	10915	1220
2015-09-04	1	20155730202	11047	10118.5
2015-09-04	2	20155800202	10433	2147
2015-09-04	2	20155750702	13091	4965
2015-09-04	2	20155800102	11090	8078
2015-09-04	2	20155751002	8388.5	15697.5
2015-09-04	2	20155750602	11377	18121.5
2015-09-04	2	20155750102	9986	18742.5
2015-09-04	2	20155750202	12461.5	19839
2015-09-04	2	20155750802	12738.5	19864.5
2015-09-04	2	20155751102	10401	20415
2015-09-04	2	20155750502	12032	20555
2015-09-04	2	20155750302	12219	20561.5
2015-09-04	2	20155750402	12211.5	20633
2015-09-04	2	20155750902	13060	21125
2015-09-04	3	20155840202	12383	9179.5
2015-09-04	3	20155840102	13501.5	9229.5
2015-09-04	4	20155810102	9988	2671
2015-09-04	4	20155810202	9480.5	3301
2015-09-04	5	20155830202	11193.5	6431.5
2015-09-04	5	20155820102	10784	8013
2015-09-04	5	20155820202	10725.5	11847
2015-09-04	5	20155850202	9153.5	12110.5
2015-09-04	5	20155830102	10377	15197
2015-09-04	5	20155850102	10688	15390.5
2015-09-11	1	20155940102	9590	2006
2015-09-11	1	20155940202	10261.5	2898.5
2015-09-11	1	20155940302	10507	3271.5
2015-09-11	2	20156050202	10582.5	1821.5
2015-09-11	2	20156050102	10443	5140.5
2015-09-11	2	20155930602	9773.5	6630
2015-09-11	2	20155930402	10289	11181
2015-09-11	2	20155930302	8926.5	12415
2015-09-11	2	20155930202	10350	14686.5
2015-09-11	2	20155930702	9599	15304.5
2015-09-11	2	20155931002	9730	15351.5
2015-09-11	2	20155930102	9796	15740
2015-09-11	2	20155930502	10411.5	16724.5
2015-09-11	2	20155930802	9417.5	17931
2015-09-11	2	20155930902	10649	19271.5
2015-09-11	3	20156010102	8575.5	4424.5
2015-09-11	3	20156010202	11242	16107
2015-09-11	4	20155980102	9391	1628
2015-09-11	4	20155980202	9624	5141.5
2015-09-11	5	20156080202	9089	3811
2015-09-11	5	20155990102	9049.5	4432
2015-09-11	5	20156080102	10073.5	6017
2015-09-11	5	20155990202	10059	10624
2015-09-11	5	20156000102	9543	16010.5
2015-09-11	5	20156000302	10374	16789.5
2015-09-11	5	20156000202	11076	20716.5
2015-09-24	1	20156370202	11360.5	79.5
2015-09-24	1	20156370102	10198	5895
2015-09-24	2	20156401002	8195.5	3355
2015-09-24	2	20156410102	9786.5	5424.5
2015-09-24	2	20156400902	9110	6156.5
2015-09-24	2	20156400802	9405	6896
2015-09-24	2	20156401102	7693.5	6914
2015-09-24	2	20156400602	8346.5	7289
2015-09-24	2	20156400402	9183.5	8671
2015-09-24	2	20156411102	6742.5	8751.5
2015-09-24	2	20156380102	10406	8986
2015-09-24	2	20156380202	11791.5	9446.5
2015-09-24	2	20156411002	8026	11600.5
2015-09-24	2	20156400502	8077.5	11790
2015-09-24	2	20156400202	8360	12054
2015-09-24	2	20156410802	7244	12145.5
2015-09-24	2	20156400102	7897.5	12712.5
2015-09-24	2	20156410302	10288.5	12881
2015-09-24	2	20156410702	8582	13066
2015-09-24	2	20156410502	8149.5	13486
2015-09-24	2	20156410202	8908.5	13741
2015-09-24	2	20156400302	8740.5	13751
2015-09-24	2	20156400702	8029	13796.5
2015-09-24	2	20156410902	8239	15068.5
2015-09-24	2	20156410402	9757.5	15093
2015-09-24	2	20156410602	11961.5	17399
2015-09-24	3	20156420202	7315.5	421
2015-09-24	3	20156420102	7274	1944
2015-09-24	4	20156430202	9543.5	4667
2015-09-24	4	20156430102	10342	8349
2015-09-24	5	20156450202	6174	7869
2015-09-24	5	20156450102	7581.5	10637.5
2015-10-02	2	20156560302	9329	194
2015-10-02	2	20156570902	8074	1638.5
2015-10-02	2	20156560102	9461.5	5900.5
2015-10-02	2	20156560202	9418	6919.5
2015-10-02	2	20156570602	9370.5	6954
2015-10-02	2	20156570502	11382	8351.5
2015-10-02	2	20156570302	8886	9392.5
2015-10-02	2	20156560402	8957	9497.5
2015-10-02	2	20156560602	9521.5	10743
2015-10-02	2	20156560702	9335.5	10866
2015-10-02	2	20156570402	9606.5	11580
2015-10-02	2	20156570802	9333	11769.5
2015-10-02	2	20156571002	8614.5	11905.5
2015-10-02	2	20156560502	9476	12217.5
2015-10-02	2	20156570202	8868	12436.5
2015-10-02	2	20156570702	8393	13752
2015-10-02	2	20156570102	12330.5	20870
2015-10-08	1	20156370202	8571	127.5
2015-10-08	1	20156650102	10230	4218.5
2015-10-08	1	20156650202	9579.5	4727
2015-10-08	1	20156640102	7974.5	14569.5
2015-10-08	2	20156630202	10473	1587.5
2015-10-08	2	20156630102	9143.5	2333.5
2015-10-08	2	20156790102	7347.5	5288.5
2015-10-08	3	20156720202	8867.5	6669.5
2015-10-08	3	20156720102	9600	11236.5
2015-10-08	4	20156670202	8229.5	6065.5
2015-10-08	4	20156670302	9465	6142.5
2015-10-08	4	20156670102	7503	6947.5
2015-10-08	4	20156680202	8432	11567
2015-10-08	4	20156680102	8854	12497
2015-10-08	4	20156680302	9145	13680
2015-10-08	5	20156820102	8371	1573
2015-10-08	5	20156730102	8443.5	2271.5
2015-10-08	5	20156740202	9015.5	2326.5
2015-10-08	5	20156750202	8574.5	3689
2015-10-08	5	20156370102	6768	5096
2015-10-08	5	20156750102	9810.5	6018
2015-10-08	5	20156750302	8112	8365.5
2015-10-08	5	20156730202	7991.5	8848.5
2015-10-08	5	20156740102	8482	9811.5
2015-10-08	5	20156740302	9230.5	12037.5
2015-10-16	1	20156870202	9343.5	12198.5
2015-10-16	1	20156870102	10939.5	15715.5
2015-10-16	2	20156900202	8604.5	13200.5
2015-10-16	2	20156900102	8007.5	14509.5
2015-10-16	3	20156940202	8957.5	11041.5
2015-10-16	3	20156940102	11768.5	13728
2015-10-16	4	20156920102	9217	56.5
2015-10-16	4	20156920202	9379	7781.5
2015-10-16	5	20156950202	9778.5	2148.5
2015-10-16	5	20156950302	11327	4605.5
2015-10-16	5	20156950102	8742	6609.5
2015-10-16	5	20156960202	7670	9900.5
2015-10-16	5	20156960102	7776	12643.5
2015-10-23	1	20157100202	11071.5	3635.5
2015-10-23	1	20157100102	13349.5	5331
2015-10-23	2	20157080102	15000.5	372
2015-10-23	2	20157080202	11798.5	418
2015-10-23	3	20157110102	11475	52
2015-10-23	3	20157110202	10678.5	6839
2015-10-23	4	20157160202	10228.5	1854
2015-10-23	4	20157160102	11069	2717.5
2015-10-23	4	20157090202	10860	4914.5
2015-10-23	4	20157090102	9643	5052.5
2015-10-23	5	20157120102	10905.5	1
2015-10-23	5	20157130202	10317.5	5119.5
2015-10-23	5	20157120202	11771.5	5669
2015-10-23	5	20157130102	9938.5	6504
2015-10-30	1	20157290202	12422	670
2015-10-30	1	20157290102	14120.5	3278.5
2015-10-30	1	20157300202	10546	9938
2015-10-30	1	20157300102	11813	11354.5
2015-10-30	2	20157360202	10152	2940.5
2015-10-30	2	20157360102	10878	6475.5
2015-10-30	3	20157400102	9611	8760.5
2015-10-30	3	20157400202	9749.5	10238.5
2015-10-30	4	20157340102	10695	11802.5
2015-10-30	4	20157340202	9516.5	15753.5
2015-10-30	5	20157380102	8504	1301.5
2015-10-30	5	20157460102	10068	4083
2015-10-30	5	20157380202	9537.5	5525.5
2015-10-30	5	20157370202	9631	7903.5
2015-10-30	5	20157460202	8368	9602.5
2015-10-30	5	20157390102	8982.5	9624.5
2015-10-30	5	20157390202	9008.5	10843.5
2015-10-30	5	20157370102	10441	12116.5
2015-11-06	1	20157710102	7558	5644
2015-11-06	1	20157710202	8687.5	10415.5
2015-11-06	2	20157770602	8928	688.5
2015-11-06	2	20157520202	8729.5	1242.5
2015-11-06	2	20157770402	6845	1511.5
2015-11-06	2	20157770302	7240	2111.5
2015-11-06	2	20157770502	9640	5553.5
2015-11-06	2	20157770202	7352	6576.5
2015-11-06	2	20157520102	9160	6705
2015-11-06	2	20157770102	8013.5	8183
2015-11-06	2	20157600302	8662	10146.5
2015-11-06	2	20157600202	7800	10891
2015-11-06	2	20157600102	8258	12611.5
2015-11-06	2	20157600402	8592	13459.5
2015-11-06	3	20157570102	9089	2577.5
2015-11-06	3	20157570202	9237	5744
2015-11-06	4	20157750102	8465	478.5
2015-11-06	4	20157580202	8438	2591.5
2015-11-06	4	20157750202	8562	3618.5
2015-11-06	4	20157580102	8311	5504.5
2015-11-06	5	20157550302	9365	3558
2015-11-06	5	20157530202	9029	4209.5
2015-11-06	5	20157550102	9007	5390
2015-11-06	5	20157550202	8713	8042.5
2015-11-06	5	20157540102	8482	11771.5
2015-11-06	5	20157530102	9123	12462.5
2015-11-06	5	20157540202	8167	17094.5
2015-11-13	1	20157810202	8772.5	2016.5
2015-11-13	1	20157810102	10584.5	3365
2015-11-13	2	20157820102	9916.5	8258
2015-11-13	2	20157820202	10121	13715
2015-11-13	3	20157870102	8208.5	6802
2015-11-13	3	20157870202	10614	9441.5
2015-11-13	4	20157880102	10304	9963.5
2015-11-13	4	20157880202	9333.5	13703
2015-11-13	5	20157840102	10201.5	5018
2015-11-13	5	20157840202	8861.5	6900
2015-11-13	5	20157830202	10491.5	7691
2015-11-13	5	20157830102	8625.5	10982
2015-11-13	5	20157860102	8712	13155
2015-11-13	5	20157860202	9348.5	17379.5
2015-11-27	1	20158340102	4390	11316.5
2015-11-27	1	20158350202	4392	11509
2015-11-27	1	20158340202	5399	12734
2015-11-27	1	20158350102	5693.5	13126
2015-11-27	2	20158270202	7301	2241
2015-11-27	2	20158270102	7210.5	5171
2015-11-27	2	20158210102	7483	5429.5
2015-11-27	4	20158320202	4884.5	4344
2015-11-27	4	20158330102	4258.5	6915
2015-11-27	4	20158330202	4295.5	7992
2015-11-27	4	20158320102	7338	11451
2015-11-27	5	20158310102	6005.5	12421
2015-11-27	5	20158260102	6594	14552
2015-11-27	5	20158260202	6919	16827
2015-12-04	1	20158540102	6270.5	9928
2015-12-04	1	20158540202	6589	12122
2015-12-04	2	20158580102	6273	16937.5
2015-12-04	2	20158580202	5859	17882.5
2015-12-04	3	20158620102	6436	9015
2015-12-04	3	20158620202	6898	9896
2015-12-04	3	20158600202	7105	10297.5
2015-12-04	3	20158600102	6721.5	11096
2015-12-04	4	20158530102	6022.5	173.5
2015-12-04	4	20158530202	5364	2008
2015-12-04	5	20158590202	6809	12212
2015-12-04	5	20158610102	6174	12541
2015-12-04	5	20158480102	5628	14504
2015-12-04	5	20158590102	6636	15005
2015-12-04	5	20158610202	6370	15244.5
2015-12-04	5	20158490102	6245.5	17862
2015-12-11	1	20158790102	5687	7200.5
2015-12-11	1	20158790202	6851.5	7452
2015-12-11	1	20158750202	5643	14013
2015-12-11	1	20158750102	6316	15463
2015-12-11	2	20158740102	5944.5	290.5
2015-12-11	2	20158740202	6944.5	1898
2015-12-11	2	20158720502	6357	8615
2015-12-11	2	20158720302	6513	9283
2015-12-11	2	20158720802	5862	9564
2015-12-11	2	20158720202	6512	12756
2015-12-11	2	20158720902	5779	13282
2015-12-11	2	20158720602	6778	15472
2015-12-11	2	20158720702	6776	16007.5
2015-12-11	2	20158721002	6662	16238
2015-12-11	2	20158720402	6938	17185
2015-12-11	2	20158720102	7604.5	19364
2015-12-11	3	20158800102	5901	3125
2015-12-11	3	20158800202	6357.5	11767
2015-12-11	4	20158760202	6375.5	13566.5
2015-12-11	4	20158760102	6238.5	17944
2015-12-11	5	20158900102	6698.5	1808.5
2015-12-11	5	20158900202	6973.5	4061.5
2015-12-11	5	20158900302	6975	7564.5
2015-12-11	5	20158780202	6162	9024
2015-12-11	5	20158780302	6828.5	10995
2015-12-11	5	20158780102	7179.5	13429
2015-12-11	5	20158770202	6549	18286.5
2015-12-11	5	20158770102	7373	20059
2015-12-18	1	20159020202	4801	1895
2015-12-18	1	20159020102	4638	4553.5
2015-12-18	1	20159010302	4613.5	5995.5
2015-12-18	1	20159010202	4071.5	6449
2015-12-18	1	20159010102	5218	6549
2015-12-18	2	20159040202	3983.5	4692
2015-12-18	2	20159040102	4060.5	8317.5
2015-12-18	3	20159070202	5311	3833
2015-12-18	3	20159070102	4934	3952
2015-12-18	4	20159030202	4832	929
2015-12-18	4	20159030102	4263.5	1570
2015-12-18	5	20159090102	4351.5	3050
2015-12-18	5	20159080102	3883	7291
2015-12-18	5	20159090202	4017	8583
2015-12-18	5	20159080202	4635.5	9098
2015-12-18	5	20159080302	3658	9167
2016-01-15	1	20160160102	6220	4107
2016-01-15	1	20160160202	7080	7817.5
2016-01-15	2	20160070202	6870	1142
2016-01-15	2	20160070102	6275	1721
2016-01-15	3	20160130102	7953	2275
2016-01-15	3	20160130202	6796	2561
2016-01-15	4	20160150202	6635.5	3443
2016-01-15	4	20160150102	5989	6557
2016-01-15	4	20160140202	7119	8806
2016-01-15	4	20160140102	7022.5	9763
2016-01-15	5	20160120202	7993	4586
2016-01-15	5	20160120102	7566	5933.5
2016-01-15	5	20160110102	7491	13848.5
2016-01-15	5	20160110202	6597	14416
2016-01-22	1	20160450302	7779.5	348
2016-01-22	1	20160450202	7001	2400.5
2016-01-22	1	20160450402	7873.5	11093
2016-01-22	1	20160450102	8576	16571
2016-01-22	3	20160350202	7838.5	1866.5
2016-01-22	3	20160350102	7047	5809
2016-01-22	4	20160310202	6941	4137
2016-01-22	4	20160310102	6508.5	13120
2016-01-22	5	20160370302	7537.5	7588.5
2016-01-22	5	20160360102	7365.5	7883
2016-01-22	5	20160370202	6878.5	7995
2016-01-22	5	20160370102	6902	10648
2016-01-22	5	20160360202	7182.5	11018
2016-02-03	1	20160670102	7241	2639.5
2016-02-03	1	20160670202	7023.5	5438
2016-02-03	2	20160530102	6433.5	3957.5
2016-02-03	2	20160530202	6256	4473.5
2016-02-03	3	20160540102	7227	16431.5
2016-02-03	3	20160540202	6813	19776
2016-02-03	4	20160560102	6129.5	1810
2016-02-03	4	20160560202	6924	8893.5
2016-02-03	5	20160470102	5726	1420.5
2016-02-03	5	20160570202	6381	10117.5
2016-02-03	5	20160590102	6287	17607
2016-02-03	5	20160570102	7607	17815
2016-02-03	5	20160590202	6435.5	18394.5
2016-02-05	1	20160890202	6337	384.5
2016-02-05	1	20160890102	6478.5	833.5
2016-02-05	1	20160890302	6794.5	2279.5
2016-02-05	1	20160890402	6682.5	3460
2016-02-05	2	20160730302	7880	18.5
2016-02-05	2	20160730802	7508.5	1124
2016-02-05	2	20160730702	5867.5	3674
2016-02-05	2	20160730202	7645	3904.5
2016-02-05	2	20160730502	6857.5	11756
2016-02-05	2	20160700202	6818.5	13182
2016-02-05	2	20160700102	6405.5	13569.5
2016-02-05	2	20160730602	6408.5	14560.5
2016-02-05	2	20160730402	6622.5	15613.5
2016-02-05	2	20160730102	7444.5	15879.5
2016-02-05	3	20160790102	6644	12656
2016-02-05	3	20160790202	7031.5	13865.5
2016-02-05	4	20160810202	6732	6753.5
2016-02-05	4	20160810102	5973.5	8817
2016-02-05	5	20160780102	7521.5	10834
2016-02-05	5	20160840102	6286.5	12003
2016-02-05	5	20160780202	5860	12199
2016-02-05	5	20160840202	6402.5	13544
2016-02-12	1	20161010202	6923	933
2016-02-12	1	20161010102	7669	9044
2016-02-12	2	20160970102	6566.5	4931
2016-02-12	2	20160970202	6352	8042
2016-02-12	3	20161060102	7267	3839
2016-02-12	3	20161060202	6692	4378
[truncated: 2,557 more rows]
