# Supplementary material for: Development of a multiplex serological assay reveals a worldwide distribution of murine astrovirus infections in laboratory mice
Source: PLoS One. 2017 Oct 31;12(10):e0187174. doi: 10.1371/journal.pone.0187174 (PMC5663422; doi:10.1371/journal.pone.0187174)
Supplement: S4 Dataset — These data are found in Table 4. (XLSX) [file pone.0187174.s004.xlsx]

## Sheet: Tabelle1
Date	Breeder	Lab-ID	IgG_MFI	MuAstV_MFI
2015-07-24	A1	20154860102	16406	1784.5
2017-02-17	A1	20170173010	5230	2297
2015-11-27	A1	20158400302	5266.5	2493
2015-07-24	A1	20154860502	17083.5	2637
2015-06-19	A1	20154020202	14805.5	2808
2015-06-19	A1	20154020102	15241	3404
2015-06-19	A1	20154020302	15241	3937
2015-07-24	A1	20154860402	17755	4205.5
2015-08-07	A1	20154700102	10254	4853.5
2016-01-15	A1	20160230202	6767	4867.5
2015-08-21	A1	20155500302	12007	4893.5
2015-04-24	A1	20152660502	14446	5036.5
2016-02-03	A1	20160660202	7293.5	5053.5
2015-08-07	A1	20154700202	10504.5	5168.5
2015-07-24	A1	20154860202	16670	5460
2015-12-18	A1	20159160102	3639	5736
2015-10-08	A1	20156800302	8167.5	5857.5
2015-06-19	A1	20154020402	15746	5960
2017-02-17	A1	20170173030	3929.5	6107.5
2015-12-18	A1	20159160302	3963.5	6519.5
2016-02-03	A1	20160660302	6485.5	6558
2015-04-16	A1	20152420402	2297.5	7026.5
2015-12-18	A1	20159160202	4306.5	7166
2015-04-16	A1	20152420202	4006.5	7354
2017-02-17	A1	20170173020	4637.5	7486
2015-06-19	A1	20154020502	16216	7566
2015-08-21	A1	20155500102	11840.5	7605.5
2015-05-22	A1	20153340302	15667	7787
2015-07-31	A1	20155020502	12229	7879
2015-08-07	A1	20155180402	14765.5	7909
2015-07-24	A1	20154860302	15279	8320
2015-04-16	A1	20152420302	3363	8938
2015-08-07	A1	20155020502	13084.5	9312
2017-02-17	A1	20170173040	5190.5	9398.5
2015-04-16	A1	20152420502	2785	9585.5
2015-10-08	A1	20156800102	7610.5	9955.5
2015-09-18	A1	20156290302	9518.5	10189
2015-10-08	A1	20156800202	8020.5	10760.5
2015-08-21	A1	20155500402	12709	11776
2015-11-27	A1	20158400102	4758.5	11941
2015-04-24	A1	20152660402	15639	12014
2015-08-07	A1	20154700402	9592.5	12054.5
2015-11-27	A1	20158400202	6008	12073
2016-02-03	A1	20160660102	6732.5	12279.5
2015-09-18	A1	20156290202	9524.5	12450.5
2015-08-21	A1	20155500502	12283	12581.5
01.04.2016	A1	20162110102	5287.5	13664
2015-09-18	A1	20156290102	9899	13844.5
2015-05-22	A1	20153340502	14874.5	13878
01.04.2016	A1	20162110302	4899.5	14052
01.04.2016	A1	20162110202	5397	14134
2015-05-22	A1	20153340102	15445.5	14183
2015-07-09	A1	20154470402	15602	14435
2016-01-15	A1	20160230102	7693	14711.5
2015-12-04	A1	20158700302	8233	15051
2015-08-07	A1	20154700302	10717.5	15057.5
2015-04-24	A1	20152660202	15753.5	15167
2015-12-04	A1	20158700202	7221	15670.5
2015-07-31	A1	20155020302	15261.5	15788
2015-08-07	A1	20154700502	13213	16148.5
2015-07-09	A1	20154470502	14968.5	16305.5
2015-07-09	A1	20154470102	16225	16547.5
2015-05-22	A1	20153340202	15934	16730
2015-12-11	A1	20158950102	6526.5	17008
2015-04-24	A1	20152660102	16138	17211.5
2015-08-07	A1	20155020302	12862	17250.5
2015-07-09	A1	20154470202	16398	17407
2015-05-22	A1	20153340402	15064	18324.5
2015-12-04	A1	20158700102	7633	18328
2015-12-11	A1	20158950302	6953	18334
2016-01-15	A1	20160230302	6829	18766
2015-12-11	A1	20158950202	7289	18931
2015-07-31	A1	20155020102	12633	19002
2015-04-16	A1	20152420102	4552.5	19045
2015-08-21	A1	20155500202	12958.5	19816.5
2015-08-07	A1	20155180202	14953	20130
2015-07-09	A1	20154470302	17519	20187
2015-07-31	A1	20155020202	14268	20699
2015-08-07	A1	20155020202	13389	21355.5
2015-08-07	A1	20155020102	12032	21663.5
2015-04-24	A1	20152660302	16347	22400.5
2015-08-07	A1	20155180502	15552	22495.5
2015-08-07	A1	20155180102	15926	23136
2015-08-07	A1	20155020402	14536	23341
2015-07-31	A1	20155020402	14592.5	23360
2015-08-07	A1	20155180302	16175.5	23743
2015-05-15	A2	20152840302	13393	87
2015-05-15	A2	20152840102	13893.5	121
2015-05-15	A2	20152840402	14344.5	143.5
2015-05-15	A2	20152840502	15492	146.5
2015-05-15	A2	20152840202	14680.5	211.5
2016-02-26	B	20161440202	3003	1339.5
2016-02-26	B	20161440102	5182.5	8943.5
2016-02-26	B	20161440302	4763	11432
2015-09-04	B	20155890102	12084	17421
2015-09-04	B	20155890502	12012.5	18778
2015-09-04	B	20155890302	10677	19916.5
2015-09-04	B	20155890202	11063	21271
2015-09-04	B	20155890402	11704.5	21948
2015-11-27	C	20158250102	4883.5	1
2015-11-27	C	20158250302	5039	1
2015-11-27	C	20158250502	5081	1
2015-11-27	C	20158470202	4673.5	1
2015-11-27	C	20158470402	3727.5	1
2015-11-27	C	20158250402	5395	5
2016-01-20	C	20170047030	6916	15
2017-02-03	C	20170120030	5269	19
2017-02-03	C	20170120040	5004.5	21.5
2016-01-20	C	20170047040	6670.5	25
2017-02-03	C	20170120020	5278.5	31
2016-01-20	C	20170047010	6559	36
2015-11-27	C	20158470302	3643.5	44
2016-01-20	C	20170047050	7451	46
2016-01-20	C	20170047020	6702	52
2017-02-03	C	20170120010	4808	73.5
2015-11-27	C	20158470102	5253.5	78
2015-11-27	C	20158250202	5428	2718
2015-06-19	D	20153910102	15753.5	1
2015-06-19	D	20153941202	13937	1
2015-06-19	D	20153941302	12013	1
2015-06-19	D	20153941502	13366.5	1
2015-06-19	D	20153941702	14317.5	1
2015-06-19	D	20153941802	14395.5	1
2015-06-19	D	20153941902	14890.5	1
2015-06-19	D	20153950702	13661.5	1
2015-06-19	D	20153950902	8622	1
2015-06-19	D	20153951002	11204	1
2015-06-19	D	20153960902	15772	1
2016-01-15	D	20160210902	7993	1
2015-06-19	D	20153942002	15704.5	2
2016-01-15	D	20160210202	5034	2
2015-06-19	D	20153921102	13522.5	4
2015-06-19	D	20153960202	13488.5	6
2015-06-19	D	20153961002	13700	6.5
2016-01-15	D	20160210402	6837	7.5
2016-01-15	D	20160210702	8704.5	7.5
2015-06-19	D	20153940602	15943.5	8
2016-01-15	D	20160210502	5954	8.5
2015-06-19	D	20153910802	14229	12
2016-01-15	D	20160210302	7364	14
2015-06-19	D	20153950102	16654	14.5
2015-06-19	D	20153911402	15265.5	18
2016-01-15	D	20160211002	6954.5	18
2015-06-19	D	20153940902	16134	19
2015-06-19	D	20153940802	15941.5	22
2016-01-15	D	20160210602	7290	23.5
2016-01-15	D	20160210102	6619	25.5
2015-06-19	D	20153911702	14306.5	26.5
2015-06-19	D	20153920602	17177	27
2015-06-19	D	20153911902	15097.5	27.5
2015-06-19	D	20153910902	15917.5	31.5
2015-06-19	D	20153911802	15893	32
2015-06-19	D	20153921202	14435	34
2015-06-19	D	20153910202	15732.5	34.5
2015-06-19	D	20153911502	16662	36
2015-06-19	D	20153941102	13708.5	36.5
2015-06-19	D	20153941402	14732	37
2015-06-19	D	20153920902	15720.5	37.5
2015-06-19	D	20153911102	16217	41.5
2015-06-19	D	20153950302	14848.5	42.5
2015-06-19	D	20153921802	15452	43
2015-06-19	D	20153910602	16663	45
2015-06-19	D	20153940102	15147	45.5
2015-06-19	D	20153941002	14620	46
2015-06-19	D	20153940402	16333.5	46.5
2015-06-19	D	20153941602	13304	46.5
2015-06-19	D	20153910502	15019	47.5
2015-06-19	D	20153920802	15978.5	47.5
2015-06-19	D	20153912002	15109.5	48.5
2015-06-19	D	20153921702	11655.5	49
2015-06-19	D	20153911202	15388.5	50
2015-06-19	D	20153921302	13944	51.5
2015-06-19	D	20153922002	14046.5	51.5
2015-06-19	D	20153940202	15187.5	52
2016-01-15	D	20160210802	7174	52
2015-06-19	D	20153911302	14704.5	52.5
2015-06-19	D	20153921502	14281	53
2015-06-19	D	20153910702	15098.5	53.5
2015-06-19	D	20153921402	15889	53.5
2015-06-19	D	20153960102	11885	54.5
2015-06-19	D	20153960502	12241	55.5
2015-06-19	D	20153921902	13100.5	56
2015-06-19	D	20153921602	15408	57
2015-06-19	D	20153920102	16453	58.5
2015-06-19	D	20153920202	14952	60
2015-06-19	D	20153960602	14188.5	62
2015-06-19	D	20153911602	14527	66
2015-06-19	D	20153960702	14182	68.5
2015-06-19	D	20153920302	15459	71
2015-06-19	D	20153911002	14409	73
2015-06-19	D	20153940302	14083.5	73
2015-06-19	D	20153920502	16161	89
2015-06-19	D	20153940702	17007	138
2015-06-19	D	20153910302	15837	141
2015-06-19	D	20153940502	16991	236
2015-06-19	D	20153910402	16411.5	269
2015-06-19	D	20153950402	16959	276.5
2015-06-19	D	20153950202	15296	385
2015-06-19	D	20153921002	16780.5	451
2015-06-19	D	20153920402	17243.5	925
2015-06-19	D	20153960302	12878	961.5
2015-06-19	D	20153971802	13149	1198.5
2015-06-19	D	20153920702	15840	1512
2015-06-19	D	20153950502	15705.5	1648.5
2015-06-19	D	20153970602	14521.5	1766.5
2015-06-19	D	20153971402	15528	2105
2015-06-19	D	20153971602	14733	2299.5
2015-06-19	D	20153980302	15985.5	2390.5
2015-06-19	D	20153931302	14963.5	2463
2015-06-19	D	20153960402	14022	2733.5
2015-06-19	D	20153931502	15518	2849
2015-06-19	D	20153972002	13758.5	2943.5
2015-06-19	D	20153980402	14331	3131
2015-06-19	D	20153971502	14106.5	3365
2015-06-19	D	20153970802	16099	3729
2015-06-19	D	20153900102	16300.5	4093
2015-06-19	D	20153971302	14698.5	4368
2015-06-19	D	20153901902	14686	4377
2015-06-19	D	20153901302	12609.5	4786
2015-06-19	D	20153900602	16522	5427
2015-06-19	D	20153970302	13885	5489.5
2015-06-19	D	20153970502	13688	5752.5
2015-06-19	D	20153931602	15546	5791
2016-01-15	D	20160201002	5185.5	5811
2015-06-19	D	20153930202	15318.5	5957
2015-06-19	D	20153971202	14113.5	5985.5
2015-06-19	D	20153981402	14358	6412.5
2015-06-19	D	20153971102	15464.5	6988.5
2016-01-15	D	20160200102	6246.5	7066
2015-06-19	D	20153971702	15767.5	7084.5
2015-06-19	D	20153970702	17025	7401.5
2016-01-15	D	20160200602	6471.5	7496.5
2016-01-15	D	20160200302	6383	8080
2015-06-19	D	20153930502	16030	8097
2015-06-19	D	20153931702	15637.5	8199
2015-06-19	D	20153900702	15371	8245.5
2015-06-19	D	20153970102	16259	8398.5
2015-06-19	D	20153930402	14386.5	8445.5
2015-06-19	D	20153901602	15408	8506
2015-06-19	D	20153981302	16451.5	8692
2017-03-17	D	20170243020	3170	8771
2017-03-17	D	20170243010	2852	8818.5
2015-06-19	D	20153932002	14291	8846.5
2015-06-19	D	20153970902	14809	8920
2015-06-19	D	20153902002	14764	9297
2016-01-15	D	20160200802	6927	9793
2015-06-19	D	20153950602	16501	10232.5
2015-06-19	D	20153971002	16612	10256.5
2015-06-19	D	20153901802	15210.5	10444
2015-06-19	D	20153900302	15301.5	10589.5
2015-06-19	D	20153980202	14633.5	10612.5
2016-01-15	D	20160200402	6441	10930.5
2015-06-19	D	20153970402	16202	10957.5
2016-01-15	D	20160200702	6452	11018.5
2016-02-12	D	20161110102	6838	11274.5
2015-06-19	D	20153931102	14965.5	11441.5
2017-03-17	D	20170242010	3124	11469.5
2015-06-19	D	20153930802	16645	11476.5
2015-06-19	D	20153931902	16282.5	11737
2015-06-19	D	20153980902	14329.5	11862
2015-06-19	D	20153901102	14347	11929
2015-06-19	D	20153930902	15592.5	12136
2015-06-19	D	20153900502	15615	12469
2015-06-19	D	20153931002	16418	12640
2015-06-19	D	20153901202	15070	12692
2016-01-15	D	20160200902	8107	12991.5
2015-06-19	D	20153901402	16636	13015.5
2017-03-17	D	20170242020	4520	13039.5
2015-06-19	D	20153930602	14449.5	13144
2015-06-19	D	20153982002	15167.5	13243
2015-06-19	D	20153931802	16383	13285
2015-06-19	D	20153981902	16103	13346.5
2015-06-19	D	20153931202	13695.5	14243
2015-06-19	D	20153931402	16108	15495.5
2016-01-15	D	20160200202	6834	15639
2015-06-19	D	20153900902	15531.5	15810.5
2015-06-19	D	20153901502	15878	15924.5
2015-06-19	D	20153930102	16540.5	16039.5
2015-06-19	D	20153930702	16821	16328.5
2016-01-15	D	20160200502	6412	16488
2015-06-19	D	20153981502	15219	16550.5
2015-06-19	D	20153981802	14747	16619.5
2015-06-19	D	20153980502	14292	16682
2015-06-19	D	20153981002	17009.5	16804
2015-06-19	D	20153900402	15901.5	16809
2015-06-19	D	20153901702	15037	16811
2015-06-19	D	20153971902	15927	17394.5
2015-06-19	D	20153981202	15416	17879
2015-06-19	D	20153980102	15922.5	18057
2015-06-19	D	20153970202	14425	18147.5
2015-06-19	D	20153980602	16389.5	18443
2015-06-19	D	20153980802	14977	18649.5
2016-02-12	D	20161110202	7098	18743
2015-06-19	D	20153981702	13894	18778
2016-02-12	D	20161110302	7406	19630.5
2015-06-19	D	20153981102	16568	19855
2015-06-19	D	20153981602	16024	19931
2015-06-19	D	20153930302	15861.5	20295
2015-06-19	D	20153901002	16873	20676.5
2015-06-19	D	20153980702	15801	20747.5
2015-06-19	D	20153900802	15954.5	20938
2015-06-19	D	20153900202	15228	21837
2016-06-03	E	20164180202	5142	1
2016-06-03	E	20164180102	5381	4
2017-03-31	E	20170296020	2576.5	5055.5
2017-03-31	E	20170295010	2578	7437.5
2017-03-31	E	20170295020	1744	7472
2017-03-31	E	20170296010	3670.5	7537.5
2017-03-23	F	20170267010	11209.5	6513.5
2017-03-23	F	20170266010	11398.5	6547
2017-03-23	F	20170266020	11545	13133.5
2017-03-23	F	20170267020	13254	16350.5
