# Supplementary material for: Development of a multiplex serological assay reveals a worldwide distribution of murine astrovirus infections in laboratory mice
Source: PLoS One. 2017 Oct 31;12(10):e0187174. doi: 10.1371/journal.pone.0187174 (PMC5663422; doi:10.1371/journal.pone.0187174)
Supplement: S5 Dataset — These data are found in Table 5 and were used to generate Fig 5. (XLSX) [file pone.0187174.s005.xlsx]

## Sheet: Tabelle1
Country	City	Institute	Date	Lab-ID	IgG_MFI	MuAstV_MFI	MuAstV-RNA	ID
Australia	Bentley, Perth	A	16.09.2016	20151620102	8699.5	4686	1
Australia	Bentley, Perth	A	16.09.2016	20151620202	7989.5	8174.5	1
Australia	Bentley, Perth	A	16.09.2016	20151620302	9293.5	9212.5	1
Australia	Bentley, Perth	A	16.09.2016	20151620402	9029.5	7886.5	1
Australia	Bentley, Perth	A	16.09.2016	20151620502	8486.5	9575.5
Australia	Bentley, Perth	A	16.09.2016	20151620602	8123.5	3521.5
Australia	Bentley, Perth	A	16.09.2016	20151620702	8826	17
Australia	Bentley, Perth	A	16.09.2016	20151620802	6488.5	27.5
Australia	Bentley, Perth	A	16.09.2016	20151620902	9501.5	8.5
Australia	Bentley, Perth	A	16.09.2016	20151621002	9118.5	995.5
Australia	Bentley, Perth	A	16.09.2016	20151621102	8032	6681.5
Australia	Bentley, Perth	A	16.09.2016	20151621202	8885.5	1624
Australia	Bentley, Perth	A	16.09.2016	20151621302	8340	7947
Australia	Bentley, Perth	A	16.09.2016	20151621402	8504.5	1506.5
Australia	Bentley, Perth	A	16.09.2016	20151621502	7679.5	601.5
Austria	Vienna	A	2015-10-02	20156520102	9412	22.5
Austria	Vienna	A	2015-10-02	20156520202	10484	327.5
Austria	Vienna	A	2015-10-02	20156520302	9902	51.5
Austria	Vienna	A	2015-10-02	20156580102	9940.5	3647.5
Austria	Vienna	A	2015-10-02	20156580202	9892.5	701
Austria	Vienna	A	2015-10-02	20156580302	8490	2829
Belgium	Lüttich	A	2016-05-13	20163540102	3787	4
Belgium	Lüttich	A	2016-05-13	20163540202	4031	5.5
Belgium	Lüttich	A	2016-05-13	20163540302	4493	3
Belgium	Lüttich	A	2016-05-13	20163540402	4538.5	2
China	Bejing	A	2015-05-15	20152860102	14746	1928
China	Bejing	A	2015-05-15	20152860202	14325	3319
China	Bejing	A	2015-05-15	20152860302	12968.5	1031.5
China	Bejing	A	2015-05-15	20152880102	15634	96
China	Bejing	A	2015-05-15	20152880202	15458	55
China	Peking	A	2015-07-09	20154290102	17286	3492
China	Peking	A	2015-07-09	20154290202	14966.5	4117.5
China	Peking	A	2015-07-09	20154290302	15698.5	9497
China	Peking	A	2015-07-09	20154490102	13648.5	2515
China	Peking	A	2015-07-09	20154490202	15631.5	4737
China	Peking	A	2015-07-16	20154490302	13763.5	4351.5
China	Shanghai	A	2015-06-11	20153810102	17621	24.5
China	Shanghai	A	2015-06-11	20153810202	18344.5	1
China	Shanghai	A	2015-06-11	20153810302	18070.5	47.5
China	Shanghai	A	2015-06-11	20153810402	18482.5	1
China	Shanghai	A	2015-06-11	20153810502	18137	1
China	Shanghai	A	2015-06-11	20153810602	17577	1
China	Shanghai	A	2015-09-04	20155710102	10800	21
China	Shanghai	A	2015-09-04	20155710202	10612.5	40
China	Shanghai	A	2015-09-04	20155710302	10747	9
China	Shanghai	A	2015-09-04	20155710402	10541	7
China	Shanghai	A	2015-09-04	20155710502	10129.5	36
France	Lyon	A	2016-09-02	20167140102	6082.5	8371.5	1
France	Lyon	A	2016-09-02	20167140202	6276.5	9605.5	1
France	Lyon	A	2016-09-02	20167140302	5594.5	7269.5	1
France	Lyon	A	2016-09-02	20167140402	5560	15326	0
France	Lyon	A	2016-09-02	20167140502	5927.5	15253	1
France	Lyon	A	2016-02-05	20160910102	6380.5	4.5
France	Lyon	A	2016-02-05	20160910202	6130.5	15
France	Lyon	A	2016-02-12	20161020102	5797	1
France	Lyon	A	2016-02-12	20161020202	5454	1
France	Marseille	A	2015-06-03	20153570102	14752.5	1809
France	Marseille	A	2015-06-03	20153570202	15895.5	7450
France	Paris	A	2015-07-24	20154720102	15149.5	334.5	0
France	Paris	A	2015-07-24	20154720202	15362.5	316	0
France	Paris	A	2015-07-24	20154720302	16335.5	251.5	0
France	Paris	A	2015-07-24	20154720402	15564	59	0
France	Paris	A	2015-07-24	20154720502	16149	1	0
France	Paris	A	2015-07-24	20154720602	15445.5	55	0
France	Paris	A	2015-07-24	20154720702	14882.5	36	0
France	Paris	A	2015-07-24	20154840102	16364.5	39
France	Paris	A	2015-07-24	20154840202	14979.5	92
Germany	Aachen	A	2015-09-18	20156330102	8916.5	1
Germany	Aachen	A	2015-09-18	20156330202	8962.5	1
Germany	Aachen	A	2015-09-24	20156490102	7139.5	27
Germany	Aachen	A	2015-09-24	20156490202	7776.5	12
Germany	Berlin	A	2016-06-09	20164420102	1	6	1	1
Germany	Berlin	A	2016-06-09	20164420202	86.5	10	1	1
Germany	Berlin	A	2016-06-09	20164420302	65.5	1	1	1
Germany	Berlin	A	2016-06-09	20164420402	95.5	5	1	1
Germany	Berlin	A	2016-06-09	20164420502	37	9	1	1
Germany	Berlin	A	2016-06-09	20164420602	1	2.5	1	1
Germany	Berlin	A	2016-06-09	20164420702	1	4	1	1
Germany	Berlin	A	2016-06-09	20164420802	1	4	1	1
Germany	Berlin	A	2016-06-09	20164420902	1	1	1	1
Germany	Berlin	A	2016-06-09	20164421002	1	4	0	1
Germany	Berlin	A	2016-06-09	20164421102	50	3	1	1
Germany	Berlin	A	2016-06-09	20164421202	68.5	4	1	1
Germany	Berlin	A	2016-06-09	20164421302	1	2		1
Germany	Berlin	A	2016-06-17	20164450102	4984.5	7030.5
Germany	Berlin	A	2016-06-17	20164450202	4911	6662
Germany	Berlin	A	2016-06-17	20164450302	5404.5	10718.5
Germany	Braunschweig	A	2016-11-30	20169520102	18810	112
Germany	Braunschweig	A	2016-12-02	20169520102	18810	112
Germany	Braunschweig	A	2016-11-30	20169520202	17332	68
Germany	Braunschweig	A	2016-12-02	20169520202	17332	68
Germany	Braunschweig	A	2016-11-30	20169520302	17893	1
Germany	Braunschweig	A	2016-12-02	20169520302	17893	1
Germany	Braunschweig	A	2016-11-30	20169520402	18454	101
Germany	Braunschweig	A	2016-12-02	20169520402	18454	101
Germany	Cologne	A	2015-12-04	20158510102	4848	1
Germany	Cologne	A	2015-12-04	20158510202	5257.5	7
Germany	Cologne	A	2015-12-04	20158510302	5376.5	15
Germany	Cologne	A	2015-12-04	20158510402	5179	8
Germany	Cologne	A	2015-12-04	20158510502	5624	10
Germany	Cologne	A	2015-12-04	20158510602	6734	17.5
Germany	Cologne	B	16.09.2016	20151590102	9071	9
Germany	Cologne	B	16.09.2016	20151590202	9676.5	6.5
Germany	Cologne	B	16.09.2016	20151590302	8937.5	6.5
Germany	Cologne	B	16.09.2016	20151590402	8384.5	7.5
Germany	Cologne	B	16.09.2016	20151590502	8679	3.5
Germany	Düsseldorf	A	2016-03-23	20162100102	5881	7904
Germany	Düsseldorf	A	2016-03-23	20162100202	5979.5	8494
Germany	Düsseldorf	A	2016-03-23	20162100302	5979	7212
Germany	Düsseldorf	A	2016-03-23	20162100402	5274	6768.5
Germany	Düsseldorf	A	2016-03-23	20162100502	5943	12274
Germany	Düsseldorf	A	2016-03-23	20162100602	4930.5	5415.5
Germany	Düsseldorf	A	2016-03-23	20162100702	5035	5245
Germany	Düsseldorf	A	2016-03-23	20162100802	5832.5	8494
Germany	Düsseldorf	A	2016-03-23	20162100902	5754	5416
Germany	Düsseldorf	A	2016-03-23	20162101002	6114	1696
Germany	Erlangen	A	2015-11-27	20158450102	4938.5	9293.5
Germany	Erlangen	A	2015-11-27	20158450202	6819.5	12373.5
Germany	Erlangen	A	2015-11-27	20158450302	6385.5	11701.5
Germany	Erlangen	A	2015-11-27	20158450402	6654.5	3485.5
Germany	Erlangen	A	2015-11-27	20158450502	4751	2248.5
Germany	Erlangen	A	2017-02-10	20170128010	4545	6000	0
Germany	Erlangen	A	2017-02-10	20170128020	4343.5	6797.5	0
Germany	Erlangen	A	2017-02-10	20170128030	4297	8505	0
Germany	Gießen	A	2017-03-17	20170221010	3658	76	0
Germany	Gießen	A	2017-03-17	20170221020	3331	87	0
Germany	Halle	A	2017-03-23	20170273010	1	1	1	1
Germany	Halle	A	2017-03-23	20170273020	158.5	1	1	1
Germany	Halle	A	2017-03-23	20170273030	123.5	2.5	1	1
Germany	Halle	A	2017-03-23	20170273040	1	3.5	1	1
Germany	Halle	A	2017-03-23	20170273050	1	3.5	1	1
Germany	Halle	A	2017-03-23	20170273060	1	1	1	1
Germany	Halle	A	2017-03-23	20170273070	69.5	2.5	1	1
Germany	Halle	A	2017-03-23	20170273080	1	1	1	1
Germany	Halle	A	2017-03-23	20170273090	190.5	4.5	1	1
Germany	Halle	A	2017-03-23	20170273100	172.5	1	1	1
Germany	Halle	A	2015-10-23	20157240102	12587	1
Germany	Halle	A	2015-10-23	20157240202	14313.5	1
Germany	Halle	A	2015-10-23	20157240302	12852	1
Germany	Halle	A	2015-10-23	20157240402	12504.5	1
Germany	Halle	A	2015-10-23	20157240502	12117	1
Germany	Hannover	A	2016-02-05	20160680102	7313.5	1
Germany	Hannover	A	2016-02-05	20160680202	6989	9.5
Germany	Hannover	A	2016-02-05	20160680302	6510.5	22.5
Germany	Hannover	A	2016-02-05	20160680402	7135.5	80
Germany	Hannover	A	2016-02-05	20160680502	6984	57
Germany	Hannover	A	2016-02-05	20160680602	7466	18.5
Germany	Hannover	A	2016-02-05	20160680702	6997.5	21.5
Germany	Hannover	A	2016-02-05	20160680802	5549.5	2.5
Germany	Hannover	A	2016-02-05	20160680902	5284.5	1
Germany	Hannover	A	2016-02-05	20160681002	6517.5	10.5
Germany	Hannover	A	2016-02-05	20160681102	6815.5	1
Germany	Hannover	A	2016-02-05	20160681202	6460.5	7
Germany	Hannover	A	2016-05-20	20163720102	5893	1
Germany	Hannover	A	2016-05-20	20163720202	4453	1.5
Germany	Hannover	A	2016-05-20	20163720302	4917	140.5
Germany	Hannover	A	2016-05-20	20163720402	4409	11.5
Germany	Hannover	A	2016-05-20	20163730102	6385	2500.5
Germany	Hannover	A	2016-05-20	20163730202	5304	10.5
Germany	Hannover	A	2016-05-20	20163730302	6502	8575.5
Germany	Hannover	A	2016-10-14	20168210102	10935	7	0
Germany	Hannover	A	2016-10-14	20168210202	12757.5	23	0
Germany	Hannover	A	2016-10-14	20168210302	11834	8
Germany	Hannover	A	2016-10-14	20168210402	11128	19
Germany	Hannover	A	2016-10-14	20168210502	12056.5	13
Germany	Hannover	A	2016-10-14	20168210602	11782	50	0
Germany	Hannover	A	2016-10-14	20168210702	11938.5	53.5
Germany	Hannover	A	2016-10-14	20168210802	12214	9
Germany	Hannover	A	2016-10-14	20168210902	13197.5	14
Germany	Hannover	A	2016-10-14	20168211002	12535	26	0
Germany	Hannover	A	2016-10-14	20168211102	11659	13.5
Germany	Hannover	A	2016-10-19	20168211202	10534.5	32
Germany	Hannover	A	2016-10-19	20168211302	8310.5	12.5
Germany	Hannover	A	2016-10-19	20168211402	8406	21.5
Germany	Hannover	A	2016-10-19	20168211502	9081.5	21.5
Germany	Hannover	A	2016-10-19	20168211602	8357.5	15
Germany	Hannover	A	2016-10-19	20168211702	9628.5	26.5
Germany	Hannover	A	2016-10-19	20168211802	10154.5	12
Germany	Hannover	A	2016-10-19	20168211902	9645.5	16.5
Germany	Hannover	A	2017-02-03	20170063010	4944	88	0
Germany	Hannover	A	2017-02-03	20170063020	5277	29.5	0
Germany	Hannover	A	2017-02-03	20170063030	5274.5	113.5	0
Germany	Hannover	A	2017-02-03	20170063040	5177.5	35	0
Germany	Hannover	A	2017-02-03	20170063050	5831	18.5	0
Germany	Hannover	A	2017-02-03	20170063060	4522	37.5	0
Germany	Hannover	A	2017-02-03	20170063070	4862.5	25	0
Germany	Hannover	A	2017-02-03	20170063080	4232.5	11	0
Germany	Hannover	B	2017-03-17	20170251010	3855.5	50.5	0
Germany	Hannover	B	2017-03-17	20170251020	4648	152.5	0
Germany	Hannover	B	2017-03-17	20170251030	3794.5	55.5	0
Germany	Hannover	B	2017-03-17	20170251040	3790.5	92	0
Germany	Hannover	B	2017-03-17	20170251050	4943.5	15.5	0
Germany	Heidelberg	A	2016-07-29	20165760202	4845.5	2021
Germany	Heidelberg	A	2016-07-29	20165760302	4899	1872
Germany	Heidelberg	A	2016-07-29	20165760402	4699.5	1
Germany	Heidelberg	A	2016-07-29	20165760502	4702.5	5476.5
Germany	Heidelberg	A	2016-07-29	20165760602	4282	682
Germany	Heidelberg	A	2016-07-29	20165760702	4492	3248
Germany	Heidelberg	A	2016-07-29	20165760802	4313.5	458.5
Germany	Heidelberg	A	2016-07-29	20165760902	4668.5	2730
Germany	Heidelberg	A	2016-12-02	20169300102	18798	5394
Germany	Heidelberg	A	2016-12-02	20169300202	19835.5	11375
Germany	Heidelberg	A	2016-12-02	20169300302	19735.5	15860
Germany	Heidelberg	B	2017-02-10	20170148010	3679.5	4638
Germany	Heidelberg	B	2017-02-10	20170148020	3429	4033
Germany	Karlsruhe	A	2017-02-17	20170178010	5838	13.5	0
Germany	Karlsruhe	A	2017-02-17	20170178020	4629.5	7.5	1
Germany	Karlsruhe	A	2017-02-17	20170178030	5829.5	1511.5	0
Germany	Karlsruhe	A	2017-02-17	20170178040	4278.5	2.5	0
Germany	Karlsruhe	A	2017-02-17	20170178050	5077.5	32.5	0
Germany	Karlsruhe	A	2017-02-17	20170178060	5554.5	8.5	0
Germany	Karlsruhe	A	2017-02-17	20170178070	4290.5	2.5	0
Germany	Karlsruhe	A	2017-02-17	20170178080	4558.5	1.5	0
Germany	Karlsruhe	A	2017-02-17	20170178090	4770.5	12.5	0
Germany	Karlsruhe	A	2017-02-17	20170178100	4712.5	1	0
Germany	Lübeck	A	2016-05-03	20163300102	6161	277
Germany	Lübeck	A	2016-05-03	20163300202	6763.5	1181.5
Germany	Lübeck	A	2016-05-03	20163300302	6926	2183.5
Germany	Mainz	A	2015-10-09	20156850102	7368	207.5
Germany	Mainz	A	2015-10-09	20156850202	6738	5386.5
Germany	Mainz	A	2015-10-09	20156850302	6404	437.5
Germany	Mainz	A	2015-10-09	20156850402	6105	5208
Germany	Mainz	A	2016-08-19	20166640102	6306.5	1278.5
Germany	Mainz	A	2016-08-19	20166640202	4416.5	1855
Germany	Mainz	A	2016-08-19	20166640302	7916	2562.5
Germany	Mainz	A	2016-08-19	20166640402	4319	2435.5
Germany	Mainz	A	2016-08-19	20166640502	3766	603.5
Germany	Mainz	A	2017-01-04	20170008010	8050.5	78	0
Germany	Mainz	A	2017-01-04	20170008020	7892.5	14	0
Germany	Mainz	A	2017-01-04	20170008030	8493.5	1968	0
Germany	Mainz	A	2017-01-04	20170008040	8096	2837.5	0
Germany	Mainz	A	2017-01-04	20170008050	8514.5	8989	0
Germany	Mainz	A	2017-01-04	20170008060	8373	5961	0
Germany	Mainz	A	2017-01-04	20170008070	8209.5	15	0
Germany	Mainz	A	2017-01-04	20170008080	8891.5	21	0
Germany	Mainz	A	2017-01-04	20170008090	7475.5	14	0
Germany	Mainz	A	2017-01-04	20170008100	8266.5	23	0
Germany	Mainz	A	2017-01-04	20170008110	7689.5	2284.5	0
Germany	Mainz	A	2017-01-04	20170008120	7965	732.5	0
Germany	Mainz	A	2017-01-04	20170008130	7893	1294.5	0
Germany	Mainz	A	2017-01-04	20170008140	8470.5	2490.5	0
Germany	Mainz	A	2017-01-04	20170008150	7598	22	0
Germany	Mainz	A	2017-01-04	20170008160	7845.5	5193	0
Germany	Mainz	A	2017-01-04	20170008170	7109.5	1805	0
Germany	Mannheim	A	16.09.2016	20151600102	9238.5	15457	0
Germany	Mannheim	A	16.09.2016	20151600202	8238	10889	0
Germany	Mannheim	A	16.09.2016	20151600302	8898.5	9061.5	0
Germany	Marburg	A	2016-05-03	20163310102	6264	3586
Germany	Marburg	A	2016-05-03	20163310202	5441	7335.5
Germany	Marburg	A	2016-05-03	20163310302	5559	5027
Germany	Marburg	A	2016-05-03	20163310402	5482.5	2579.5
Germany	Marburg	A	2016-05-03	20163310502	5790.5	2905.5
Germany	Marburg	A	2016-05-03	20163310602	5982	5833.5
Germany	Marburg	A	2016-05-03	20163310702	6392.5	9361.5
Germany	Marburg	A	2016-05-03	20163310802	5836.5	9721.5
Germany	Marburg	A	2016-05-03	20163310902	6268.5	10941.5
Germany	Marburg	A	2016-07-01	20164900102	4317	1542.5	1
Germany	Marburg	A	2016-07-01	20164900202	3557.5	194.5	1
Germany	Marburg	A	2016-07-01	20164900302	3805	1001	1
Germany	Marburg	A	2016-07-01	20164900402	4500	1251.5	1
Germany	Marburg	A	2016-07-01	20164900502	4171	1812.5	1
Germany	Munich	A	2015-07-16	20154540102	13666	1
Germany	Munich	A	2015-07-16	20154540202	13809	1
Germany	Munich	A	2015-07-16	20154540302	13974.5	1
Germany	Munich	A	2015-07-16	20154540402	14065	149
Germany	Munich	A	2015-07-16	20154540502	13672	80
Germany	Munich	A	2015-07-16	20154540602	14439.5	1
Germany	Munich	A	2015-07-16	20154540702	14020	5865
Germany	Munich	A	2015-07-16	20154660102	14777	11508
Germany	Munich	A	2015-07-16	20154660202	15011	6926
Germany	Munich	A	2015-07-16	20154660302	14167.5	10836
Germany	Munich	A	2015-07-16	20154660402	14056.5	12448
Germany	Munich	A	2015-07-16	20154660502	14214	7602.5
Germany	Munich	A	2015-08-21	20155290102	9872	21.5
Germany	Munich	A	2015-08-21	20155290202	10483	36.5
Germany	Munich	A	2015-08-21	20155290302	10699	1
Germany	Munich	A	2015-09-18	20156120102	7894.5	1
Germany	Munich	A	2015-09-18	20156120202	8803	1
Germany	Munich	A	2015-09-18	20156120302	8118.5	1
Germany	Munich	A	2015-09-18	20156120402	9453	1
Germany	Munich	A	2015-09-18	20156120502	8785.5	1
Germany	Munich	A	2015-12-11	20158980102	6104	2
Germany	Munich	A	2015-12-11	20158980202	6867.5	11424.5
Germany	Munich	A	2015-12-11	20158980302	6685	1
Germany	Munich	A	2015-12-11	20158980402	6716	10
Germany	Munich	A	2015-12-11	20158980502	6731	9211
Germany	Munich	A	2015-12-11	20158980602	6615.5	6142.5
Germany	Munich	A	2015-12-11	20158980702	7575	5513
Germany	Munich	A	2015-12-11	20158980802	8457.5	11453
Germany	Munich	A	2015-12-11	20158980902	7188	13273.5
Germany	Munich	A	2015-12-11	20158981002	6452	11536
Germany	Munich	A	2016-01-22	20160240102	6919	1
Germany	Munich	A	2016-01-22	20160240202	7324	2
Germany	Munich	A	2016-01-22	20160240302	6839.5	3.5
Germany	Munich	A	2016-01-22	20160240402	6606.5	3
Germany	Munich	A	2016-01-22	20160240502	7258	1
Germany	Munich	A	2016-01-22	20160240602	7033.5	2
Germany	Munich	A	2016-01-22	20160240702	7095	1
Germany	Munich	A	2016-01-22	20160240802	6317.5	1.5
Germany	Munich	A	2016-01-22	20160250102	6505	1330
Germany	Munich	A	2016-01-22	20160250202	6717	6
Germany	Munich	A	2016-01-22	20160250302	7027	7
Germany	Munich	A	2016-01-22	20160250402	6989	1
Germany	Munich	A	2016-01-22	20160260102	6701	5
Germany	Munich	A	2016-01-22	20160260202	6521	1.5
Germany	Munich	A	2016-01-22	20160260302	6818.5	3.5
Germany	Munich	A	2016-01-22	20160260402	6103	1
Germany	Munich	A	2016-01-22	20160260502	6351	3
Germany	Munich	A	2016-01-22	20160270102	6121	1
Germany	Munich	A	2016-01-22	20160270202	6317.5	4
Germany	Munich	A	2016-01-22	20160270302	6735	17
Germany	Munich	A	2016-01-22	20160270402	6165	12
Germany	Munich	A	2016-02-05	20160900102	6744	1
Germany	Munich	A	2016-02-05	20160900202	6592.5	12851.5
Germany	Munich	A	2016-02-05	20160900302	6382.5	26.5
Germany	Munich	A	2016-02-05	20160900402	6517.5	23
Germany	Munich	A	2016-02-05	20160900502	6396.5	19
Germany	Munich	A	2016-02-05	20160900602	6744.5	4
Germany	Munich	A	2016-03-04	20161650102	6126	2069
Germany	Munich	A	2016-03-04	20161650202	5522.5	124
Germany	Munich	A	2016-03-04	20161650302	5388.5	29.5
Germany	Munich	A	2016-03-04	20161650402	5897	4
Germany	Munich	A	2016-03-04	20161650502	6085	40
Germany	Munich	A	01.04.0216	20162150102	6502.5	2714.5
Germany	Munich	A	01.04.0216	20162150202	6556.5	11353
Germany	Munich	A	01.04.0216	20162150302	6254.5	15935.5
Germany	Munich	A	01.04.0216	20162150402	5646.5	11221
Germany	Munich	A	01.04.0216	20162150502	5792.5	5238.5
Germany	Munich	A	2016-07-07	20165100102	4600	37	0
Germany	Munich	A	2016-07-07	20165100202	4493.5	44.5	0
Germany	Munich	A	2016-07-07	20165100302	4725	2732	0
Germany	Munich	A	2016-07-07	20165100402	4290	4712	0
Germany	Munich	A	2016-07-07	20165100502	4284.5	351	0
Germany	Munich	A	2016-07-07	20165100602	5068.5	283.5	0
Germany	Munich	A	2016-07-07	20165100702	4101.5	4197	0
Germany	Munich	A	2016-07-07	20165100802	4427	3407	0
Germany	Munich	A	2016-07-07	20165100902	4654.5	1646.5	0
Germany	Munich	A	2016-07-07	20165101002	4852	1562.5	0
Germany	Munich	B	2015-05-15	20152920102	12709	5743
Germany	Munich	B	2015-05-15	20152920202	13253	2335.5
Germany	Munich	B	2015-05-15	20152920302	15535	6168
Germany	Munich	B	2015-05-15	20152920402	13265.5	2383.5
Germany	Munich	B	2015-05-15	20152920502	14750	2401
Germany	Munich	B	2015-05-15	20152920602	14800	358
Germany	Munich	B	2015-05-15	20152920702	13110	8680
Germany	Munich	B	2015-05-15	20152920802	13482	3597
Germany	Munich	B	2015-05-15	20152920902	12746	3702.5
Germany	Munich	B	2015-05-15	20152921002	13194	4780
Germany	Munich	B	2015-05-22	20153140102	15887	2550
Germany	Munich	B	2015-05-22	20153140202	14477.5	3175.5
Germany	Munich	B	2015-05-22	20153140302	15549	18444
Germany	Munich	B	2015-05-22	20153140402	16614	7041
Germany	Munich	B	2016-08-05	20166100102	4361	7.5
Germany	Munich	B	2016-08-05	20166100202	4104.5	783
Germany	Munich	B	2016-08-05	20166100302	4214.5	1098
Germany	Munich	B	2016-08-05	20166100402	4347	4559.5
Germany	Tübingen	A	2015-09-18	20156340102	9695	6526.5
Germany	Tübingen	A	2015-09-18	20156340202	9359.5	4434
Germany	Tübingen	A	2015-09-18	20156340302	9507.5	2661.5
Germany	Tübingen	A	2015-09-18	20156340402	9463	1931.5
Germany	Tübingen	A	2015-09-18	20156340502	8931	456
Germany	Tübingen	A	2015-09-18	20156340602	10587	10457
Germany	Tübingen	A	2015-09-18	20156340702	9661.5	4481.5
Germany	Tübingen	A	2015-09-18	20156340802	10531	11557
Germany	Tübingen	A	2015-09-18	20156340902	8960	3884
Germany	Tübingen	A	2015-09-18	20156341002	8844	1374.5
Germany	Tübingen	A	2015-09-18	20156341102	8451	9774.5
Germany	Tübingen	A	2015-09-18	20156341202	8195	8667
Germany	Tübingen	A	2015-09-18	20156341302	8954	2445
Germany	Tübingen	A	2015-09-18	20156341402	9125	2874.5
Germany	Tübingen	A	2015-09-18	20156341502	9380.5	5082
Germany	Ulm	A	2015-04-16	20152430102	5049.5	1804.5
Germany	Ulm	A	2015-04-16	20152430202	4038	7855
Germany	Ulm	A	2015-04-16	20152430302	4384.5	493
Germany	Ulm	A	2015-04-16	20152430402	3629	748
Germany	Ulm	A	2015-04-16	20152430502	4340	1956
Germany	Ulm	A	2015-04-16	20152430602	3623.5	196
Germany	Ulm	A	2015-05-15	20152870102	15173.5	18038
Germany	Ulm	A	2015-05-15	20152870202	15366	4372
Germany	Ulm	A	2015-05-15	20152870302	14731.5	5351.5
Germany	Ulm	A	2015-05-15	20152870402	15754	303
Germany	Ulm	A	2015-05-15	20152870502	13691	64.5
Germany	Ulm	A	2015-05-15	20152870602	14898.5	57
Germany	Ulm	A	2015-05-15	20152870702	13408.5	10750.5
Germany	Ulm	A	2015-05-15	20152870802	15118	106.5
Germany	Ulm	A	2015-05-15	20152870902	14610	58
Germany	Ulm	A	2015-05-15	20152871002	14276.5	6127.5
Germany	Ulm	A	2015-05-15	20152871102	14500	84
Germany	Ulm	A	2015-05-15	20152871202	14681.5	619
Germany	Ulm	A	2015-05-15	20152871302	15157	68
Germany	Ulm	A	2015-05-15	20152871402	14199	2388
Germany	Ulm	A	2015-05-15	20152871502	15434.5	8457.5
Germany	Ulm	A	2016-09-02	20167100102	6204.5	1
Germany	Ulm	A	2016-09-02	20167100202	5907.5	1
Germany	Würzburg	A	2016-08-11	20166350102	4898.5	16.5
Germany	Würzburg	A	2016-08-11	20166350202	5223.5	4
Germany	Würzburg	A	2016-08-11	20166350302	5105.5	5
Germany	Würzburg	A	2016-08-11	20166350402	5245.5	9.5
Germany	Würzburg	A	2016-08-11	20166350502	4597.5	5
Germany	Würzburg	A	2016-08-11	20166360102	4591.5	37
Germany	Würzburg	A	2016-08-11	20166360202	5024	4.5
Germany	Würzburg	A	2016-08-11	20166360302	5420	14
Germany	Würzburg	A	2016-08-11	20166360402	5120.5	5.5
Germany	Würzburg	A	2016-08-11	20166360502	4594.5	1
Germany	Würzburg	A	2016-08-11	20166370102	4694.5	23
Germany	Würzburg	A	2016-08-11	20166370202	4552.5	19
Germany	Würzburg	A	2016-08-11	20166370302	4793.5	306
Germany	Würzburg	A	2016-08-11	20166370402	4185.5	30.5
Germany	Würzburg	A	2016-08-11	20166370502	4934.5	47
Greece	Patras	A	2016-10-07	20167580102	11176.5	1219	0
Greece	Patras	A	2016-10-07	20167580202	9112.5	5991.5	0
Greece	Patras	A	2016-10-07	20167580302	8715	10114	0
Greece	Patras	A	2016-10-07	20167580402	9843.5	3991.5	0
Greece	Patras	A	2016-10-07	20167580502	9374.5	4575	0
Greece	Patras	A	2016-10-07	20167580602	10557.5	623.5	0
Greece	Patras	A	2016-10-07	20167580702	9422.5	2197	1
Greece	Patras	A	2016-10-07	20167580802	10248.5	4721	1
Greece	Patras	A	2016-10-07	20167580902	10484	8572	0
Greece	Patras	A	2016-10-07	20167581002	9931	10657	0
Greece	Patras	A	2016-10-07	20167581102	9038.5	9680.5	1
Greece	Patras	A	2016-10-07	20167581202	9625.5	8338	1
Greece	Patras	A	2016-10-07	20167581302	9439	2457	0
Israel	Haifa	A	2015-11-27	20158010102	6103	1
Israel	Haifa	A	2015-11-27	20158010202	5928	1
Israel	Haifa	A	2015-11-27	20158010302	5696	1
Israel	Haifa	A	2015-11-27	20158010402	6963	38
Israel	Haifa	A	2015-11-27	20158010502	4788.5	1
Israel	Jerusalem	A	2016-12-16	20161002010	17754	88
Israel	Jerusalem	A	2016-12-16	20161002020	17529	292.5
Israel	Jerusalem	A	2016-12-16	20161002030	17864	138
Israel	Jerusalem	A	2016-12-16	20161002040	18521.5	526
Israel	Jerusalem	A	2016-12-16	20161002050	16886	352
Israel	Rehovot	A	2016-03-04	20161590102	5652	623
Israel	Rehovot	A	2016-03-04	20161590202	4439.5	314
Israel	Rehovot	A	2016-03-04	20161590302	5378.5	294
Israel	Rehovot	A	2016-03-04	20161590402	5256.5	1184
Israel	Rehovot	A	2016-03-04	20161590502	5354	4932
Israel	Rehovot	A	2016-03-04	20161590602	5548	5512
Israel	Rehovot	A	2016-03-04	20161590702	5599	1323.5
Israel	Rehovot	A	2016-03-04	20161590802	5817	6125
Italy	Rome	A	2015-05-29	20153470102	15425.5	35
Italy	Rome	A	2015-05-29	20153480102	14117.5	54
Italy	Rome	A	2015-05-29	20153480202	15264	61.5
Italy	Rome	A	2015-05-29	20153560102	12026	413.5
Italy	Rome	A	2015-05-29	20153560202	15563.5	41
Italy	Rome	A	2015-05-29	20153560302	14593	28
Italy	Rome	A	2015-05-29	20153560402	16096	25.5
Italy	Rome	A	2015-05-29	20153560502	14308.5	104
Italy	Rome	A	2015-05-29	20153560602	15469	75
Italy	Rome	A	2015-05-29	20153560702	14444	67
Netherlands	Wageningen	A	2017-03-23	20170269010	12505.5	6865.5	1
Netherlands	Wageningen	A	2017-03-23	20170269020	11145.5	8888.5	1
Netherlands	Wageningen	A	2017-03-23	20170269030	11543.5	10023.5	1
Netherlands	Wageningen	A	2017-03-23	20170269040	11153	16919.5	1
Netherlands	Wageningen	A	2017-03-23	20170269050	11520.5	12995.5	1
Netherlands	Wageningen	A	2017-03-23	20170270010	11047.5	9507.5	1
Netherlands	Wageningen	A	2017-03-23	20170270020	11067	16595.5	1
Netherlands	Wageningen	A	2017-03-23	20170270030	9282.5	7730.5	1
Netherlands	Wageningen	A	2017-03-23	20170270040	12039.5	13878.5	1
Netherlands	Wageningen	A	2017-03-23	20170270050	10724	8105.5
Portugal	Lisbon	A	2016-12-07	20169760102	17701	10.5	0
Portugal	Lisbon	A	2016-12-07	20169760202	17064.5	112	0
Portugal	Lisbon	A	2016-12-07	20169760302	15838.5	2	0
Portugal	Lisbon	A	2016-12-07	20169760402	17747.5	8	0
Portugal	Lisbon	A	2016-12-07	20169760502	17414	12	0
Spain	Barcelona	A	2015-12-18	20159200102	3494	3
Spain	Barcelona	A	2015-12-18	20159200202	3772.5	2
Spain	Barcelona	A	2015-12-18	20159200302	4534	1
Spain	Barcelona	A	2015-12-18	20159200402	3591.5	8.5
Spain	Barcelona	A	2015-12-18	20159200502	4490.5	63.5
Spain	Barcelona	A	2015-12-18	20159200602	4010.5	1
Spain	Barcelona	A	2015-12-18	20159200702	3994.5	64.5
Spain	Barcelona	A	2015-12-18	20159200802	3767.5	25.5
Spain	Sevilla	A	2015-10-02	20156510102	9389	275.5
Spain	Sevilla	A	2015-10-02	20156510202	8502.5	314
Spain	Sevilla	A	2015-10-02	20156510302	7984	1
Spain	Sevilla	A	2015-10-02	20156510402	7731	1
Spain	Sevilla	A	2015-10-02	20156510502	11134.5	8
Spain	Sevilla	A	2015-10-02	20156590102	8800	22.5
Spain	Sevilla	A	2015-10-02	20156590202	7602.5	22
Spain	Sevilla	A	2015-10-02	20156590302	7935	17.5
Switzerland	Basel	A	2015-05-15	20152910102	14997	3443.5
Switzerland	Basel	A	2015-05-15	20152910202	13054.5	1106.5
Switzerland	Basel	A	2015-05-15	20152910302	11887	1688
Switzerland	Basel	A	2015-05-15	20152910402	13784	3320
Switzerland	Basel	A	2015-05-15	20152910502	13967	3275
Switzerland	Rümlang	A	2015-05-15	20153110102	12324	1709.5
Switzerland	Rümlang	A	2015-05-15	20153110202	14013.5	3450
Switzerland	Schlieren	A	2016-06-09	20164190102	6111.5	1819	0
Switzerland	Schlieren	A	2016-06-09	20164190202	5299	38	0
Switzerland	Schlieren	A	2016-06-09	20164190302	4868	6018	1
Switzerland	Schlieren	A	2016-06-09	20164190402	4545.5	50	1
Switzerland	Schlieren	A	2016-06-02	20164200102	21.5	2	1	1
Switzerland	Schlieren	A	2016-06-02	20164200202	2483	1	1
Switzerland	Schlieren	A	2016-06-02	20164200302	16	1	1	1
Switzerland	Schlieren	A	2016-06-02	20164200402	218	2	1	1
Switzerland	Schlieren	A	2016-06-02	20164200502	94	2		1
Switzerland	Schlieren	A	2016-06-02	20164200602	184	2		1
Switzerland	Schlieren	A	2016-06-09	20164370102	5660.5	12	1
Switzerland	Schlieren	A	2016-06-09	20164370202	5300	11	1
Switzerland	Schlieren	A	2016-08-05	20165990102	4642.5	66.5	0
Switzerland	Schlieren	A	2016-08-05	20165990202	4884.5	62.5	0
Switzerland	Schlieren	A	2016-08-05	20166110102	3661	116.5
Switzerland	Schlieren	A	2016-08-05	20166110202	3739.5	141.5
Switzerland	Schlieren	A	2016-08-05	20166110302	3737.5	1271.5
Switzerland	Zurich	A	2016-03-16	20161710102	6521.5	76
Switzerland	Zurich	A	2016-03-16	20161710202	5693	33
Switzerland	Zurich	A	2016-03-16	20161710302	6185	20
Switzerland	Zurich	A	2016-03-16	20161710402	6067	11
Switzerland	Zurich	A	2016-03-16	20161710502	6202	143
Switzerland	Zurich	A	2016-03-16	20161720102	6560	42
Switzerland	Zurich	A	2016-03-16	20161720202	6189	15
Switzerland	Zurich	A	2016-03-16	20161720302	5969	28.5
Switzerland	Zurich	A	2016-03-16	20161720402	6212	32
Switzerland	Zurich	A	2016-03-16	20161720502	6411	59.5
Switzerland	Zurich	A	2016-03-16	20161720602	6380	52
Switzerland	Zurich	A	2016-03-16	20161720702	5440	20
United Kingdom	Hinxton	A	2016-03-16	20161740102	5690.5	25
United Kingdom	Hinxton	A	2016-03-16	20161740202	5102	20
United Kingdom	Hinxton	A	2016-03-16	20161740302	5021.5	3
United Kingdom	Hinxton	A	2016-03-16	20161740402	5262.5	25
United Kingdom	Hinxton	A	2016-03-16	20161740502	4890.5	1
United Kingdom	Hinxton	A	2016-03-16	20161740602	5452	38
United Kingdom	Hinxton	A	2016-03-16	20161740702	4701	1
United Kingdom	Oxfordshire	A	2015-09-11	20156100102	7294	1
United Kingdom	Oxfordshire	A	2015-09-11	20156100202	8797	1
United Kingdom	Oxfordshire	A	2015-09-11	20156100302	9102	1
United Kingdom	Oxfordshire	A	2015-09-11	20156110102	9196	21
United Kingdom	Oxfordshire	A	2015-09-11	20156110202	9090.5	18
United Kingdom	Oxfordshire	A	2015-09-11	20156110302	8344	46
United Kingdom	Oxfordshire	A	2015-09-11	20156110402	8255	19
United Kingdom	Oxfordshire	A	2015-09-11	20156110502	9043.5	1
United Kingdom	Oxfordshire	A	2015-09-11	20156110602	8437	1
United Kingdom	Oxfordshire	A	2015-09-11	20156110702	8978.5	6
United Kingdom	Oxfordshire	A	2015-09-11	20156110802	8948.5	1
United Kingdom	Oxfordshire	A	2015-09-11	20156110902	10486.5	45
United Kingdom	Oxfordshire	A	2015-09-18	20156300102	8061	1
United Kingdom	Oxfordshire	A	2015-09-18	20156300202	8680	1
United Kingdom	Oxfordshire	A	2015-09-18	20156300302	8048	16
United Kingdom	Oxfordshire	A	2015-09-18	20156310102	9535.5	56
United Kingdom	Oxfordshire	A	2015-09-18	20156310202	9680.5	19.5
United Kingdom	Oxfordshire	A	2015-09-18	20156310302	9522.5	1
United Kingdom	Oxfordshire	A	2017-01-17	20170057010	8287.5	29	0
United Kingdom	Oxfordshire	A	2017-01-17	20170057020	8379.5	26.5	0
United Kingdom	Oxfordshire	A	2017-01-17	20170057030	7676	12	0
United Kingdom	Oxfordshire	A	2017-01-17	20170057040	7930	6	0
United Kingdom	Oxfordshire	A	2017-01-17	20170057050	8179	19	0
United Kingdom	Oxfordshire	A	2017-01-17	20170057060	8366	24	0
United Kingdom	Oxfordshire	A	2017-01-17	20170057070	7230	31.5
United Kingdom	Oxfordshire	A	2017-01-17	20170057080	8398.5	13.5
United Kingdom	Oxfordshire	A	2017-01-17	20170057090	8161	22.5
United Kingdom	Oxfordshire	A	2017-01-17	20170057100	8509.5	20
United Kingdom	Oxfordshire	A	2017-01-17	20170057110	7406	16
United Kingdom	Oxfordshire	A	2017-02-10	20170150010	3326	35	0
United Kingdom	Oxfordshire	A	2017-02-10	20170150020	2246.5	34	0
United Kingdom	Oxfordshire	A	2017-02-10	20170150030	2969	92.5	0
United Kingdom	Oxfordshire	A	2017-02-10	20170150040	2949	29.5	0
United Kingdom	Oxfordshire	A	2017-02-10	20170151010	3234	50	0
United Kingdom	Oxfordshire	A	2017-02-10	20170151020	3232	41	0
United Kingdom	Oxfordshire	A	2017-02-10	20170151030	3016.5	24.5	0
United Kingdom	Oxfordshire	A	2017-02-10	20170151040	3457.5	28.5	0
United Kingdom	Oxfordshire	A	2017-02-10	20170151050	4618	51	0
USA	Blacksburg	A	2015-10-09	20156610102	7635.5	15.5
USA	Blacksburg	A	2015-10-09	20156610202	9334	6.5
USA	Blacksburg	A	2015-10-09	20156610302	9568.5	1
USA	Blacksburg	A	2015-10-09	20156610402	8755.5	1
USA	Blacksburg	A	2015-10-09	20156610502	10030.5	25.5
USA	Blacksburg	A	2015-10-16	20157050102	11062.5	1
USA	Blacksburg	A	2015-10-16	20157050202	8165.5	1
USA	Blacksburg	A	2015-10-16	20157050302	11551.5	1
USA	Boston	A	2015-04-16	20152220102	2104	1
USA	Boston	A	2015-04-16	20152220202	3627.5	1
USA	Boston	A	2015-04-16	20152220302	2288	3.5
USA	Boston	A	2015-04-16	20152220502	4101	1
USA	Boston	A	2015-04-16	20152220602	4145.5	1
USA	Boston	A	2015-04-16	20152370102	3437.5	1
USA	Boston	A	2015-04-16	20152370202	3631	67
USA	Boston	A	2015-04-16	20152370302	2732.5	24.5
USA	Boston	A	2015-04-16	20152380102	4138.5	1
USA	Boston	A	2015-04-16	20152380202	4729.5	1
USA	Boston	A	2015-04-16	20152390102	3436	21.5
USA	Boston	A	2015-04-16	20152390202	4605.5	103
USA	Cincinnati, Ohio	A	2017-02-17	20170157010	5770	78.5	0
USA	Cincinnati, Ohio	A	2017-02-17	20170157020	5906	12	0
USA	Cincinnati, Ohio	A	2017-02-17	20170157030	4462	5.5	0
USA	Cincinnati, Ohio	A	2017-02-17	20170157040	4910	1	0
USA	Cincinnati, Ohio	A	2017-02-17	20170157050	5656.5	33.5	0
USA	Cincinnati, Ohio	A	2017-02-17	20170157060	5958.5	9.5	0
USA	Cincinnati, Ohio	A	2017-02-17	20170157070	5689.5	20.5	0
USA	Cincinnati, Ohio	A	2017-02-17	20170157080	4786	22	0
USA	Cincinnati, Ohio	A	2017-02-17	20170157110	4256	1.5	0
USA	Cincinnati, Ohio	A	2017-02-17	20170157120	6057.5	30.5	0
USA	Cincinnati, Ohio	A	2017-02-17	20170172010	4690	49	0
USA	Cornell	A	2015-06-19	20154040102	10586	124
USA	Cornell	A	2015-06-19	20154040202	13564	115
USA	Cornell	A	2015-06-19	20154040302	13985	108
USA	Cornell	A	2015-06-19	20154040402	14227.5	118
USA	Cornell	A	2015-06-19	20154040502	16902.5	120.5
USA	Cornell	A	2015-06-19	20154040602	14473	105
USA	Cornell	A	2015-06-19	20154040702	15129	114
USA	Durham	A	2016-02-26	20161310102	4142.5	12
USA	Durham	A	2016-02-26	20161310202	4349	11
USA	Durham	A	2016-02-26	20161310302	4452	17
USA	Durham	A	2016-02-26	20161310402	3797	13
USA	Durham	A	2016-02-26	20161310502	4273	9
USA	Eugene	A	2017-02-10	20170145010	4003	36.5	0
USA	Eugene	A	2017-02-10	20170145020	3496	40	0
USA	Eugene	A	2017-02-10	20170145030	3391.5	1544.5	0
USA	Eugene	A	2017-02-10	20170145040	4215.5	29.5	0
USA	Eugene	A	2017-02-10	20170145050	3310.5	26.5	0
USA	Eugene	A	2017-02-10	20170145060	4133	70	0
USA	Eugene	A	2017-02-10	20170145070	3810	81	0
USA	Eugene	A	2017-02-10	20170145080	4670.5	30	0
USA	Eugene	A	2017-02-10	20170145090	3281.5	17	0
USA	Eugene	A	2017-02-10	20170145100	4034	50	0
USA	Frederick, MD	A	2015-05-15	20152890102	15291	64.5
USA	Frederick, MD	A	2015-05-15	20152890202	13869.5	62.5
USA	Frederick, MD	A	2015-05-15	20152890302	13518	65.5
USA	Frederick, MD	A	2015-05-15	20152890402	14423	27
USA	Frederick, MD	A	2015-05-15	20152890502	12605.5	72
USA	Frederick, MD	A	2015-05-15	20152890602	15256.5	104
USA	Frederick, MD	A	2015-05-22	20153370102	15151.5	9.5
USA	Frederick, MD	A	2015-05-22	20153370202	13630.5	11
USA	Frederick, MD	A	2015-05-22	20153370302	14666	30
USA	Frederick, MD	A	2015-05-22	20153370402	15123.5	1
USA	Frederick, MD	A	2015-05-22	20153370502	15105.5	1
USA	Frederick, MD	A	2015-05-22	20153370602	13043	60.5
USA	Houston	A	2016-09-29	20167590102	9195	5008.5
USA	Houston	A	2016-09-29	20167590202	9414.5	5147	0
USA	Houston	A	2016-09-29	20167590302	9087	2014.5	0
USA	Houston	A	2016-09-29	20167590402	9200	11542.5	1
USA	Houston	A	2016-09-29	20167590502	9809.5	54
USA	Houston	A	2016-09-29	20167590602	11258.5	1995.5	1
USA	Houston	A	2016-09-29	20167590702	9394	501.5
USA	Houston	A	2016-09-29	20167590802	9409	2363.5	1
USA	Houston	A	2016-09-29	20167590902	11143	5391.5	1
USA	Houston	A	2016-09-29	20167591002	9077	2588.5
USA	Houston	A	2016-09-29	20167660102	9356	5	0
USA	Houston	A	2016-09-29	20167660202	9011	40.5	0
USA	Houston	A	2016-09-29	20167660302	9830.5	13	0
USA	New York	A	2015-11-27	20158460102	6246.5	3539
USA	New York	A	2015-11-27	20158460202	4358	2094.5
USA	New York	A	2015-11-27	20158460302	6027.5	1087
USA	New York	A	2015-11-27	20158460402	4877.5	507
USA	New York	A	2015-11-27	20158460502	5371	613
USA	Stanford	A	2016-06-17	20164410102	5139.5	18.5	0
USA	Stanford	A	2016-06-17	20164410202	5061.5	8	0
USA	Stanford	A	2016-06-17	20164410302	5096.5	14	0
USA	Stanford	A	2016-06-17	20164410402	5261.5	34	0
USA	Stanford	A	2016-06-17	20164410502	5257.5	9	0
USA	Stanford	A	2016-06-17	20164410602	5129.5	2	0
USA	Yale	A	2016-08-11	20166390102	5062	26
USA	Yale	A	2016-08-11	20166390202	4260.5	300
USA	Yale	A	2016-08-11	20166390302	4969.5	8767
USA	Yale	A	2016-08-11	20166390402	5547.5	160
USA	Yale	A	2016-08-11	20166390502	5220.5	5363
USA	Yale	A	2016-08-11	20166390602	5137	6
USA	Yale	A	2016-08-11	20166390702	5217.5	31
USA	Yale	A	2016-08-11	20166390802	5123	12
USA	Yale	A	2016-08-11	20166390902	5457	36
USA	Yale	A	2016-08-11	20166391002	6317.5	1
USA	Yale	A	2016-08-11	20166400102	5864	73.5
USA	Yale	A	2016-08-11	20166400202	5062.5	15
USA	Yale	A	2016-08-11	20166400302	5093.5	23
USA	Yale	A	2016-08-11	20166400402	5407	21.5
USA	Yale	A	2016-08-11	20166400502	5513	23.5
USA	Yale	A	2016-08-19	20166610102	4036.5	2701.5	0
USA	Yale	A	2016-08-19	20166610202	3987	3257.5	0
USA	Yale	A	2016-08-19	20166610302	4323.5	2902	0
USA	Yale	A	2016-09-02	20166880102	4351.5	42.5
USA	Yale	A	2016-09-02	20166880202	4705.5	58.5
USA	Yale	A	2016-09-02	20166880302	4718.5	8242.5
USA	Yale	A	2016-09-02	20166880402	4376.5	1696
USA	Yale	A	2016-09-02	20166880502	4631	27.5
USA	Yale	A	2016-09-02	20166880602	4849.5	5274.5
USA	Yale	A	2016-09-02	20166880702	4854.5	5184
USA	Yale	A	2016-09-02	20166880802	4734.5	218.5
USA	Yale	A	2016-09-02	20166880902	5371.5	5630
USA	Yale	A	2016-09-02	20166881002	5703	1909
USA	Yale	A	2016-09-02	20166890102	6213.5	1715.5
USA	Yale	A	2016-09-02	20166890202	7356	2339
USA	Yale	A	2016-09-02	20166890302	5965.5	6887.5
USA	Yale	A	2016-09-02	20166890402	6466.5	5093
USA	Yale	A	2016-09-02	20166890502	6929	6494
USA	Yale	A	2016-09-02	20167010102	5510	334	1
USA	Yale	A	2016-09-02	20167010202	5809	43	1
USA	Yale	A	2017-04-12	20170322010	2162.5	1	1
USA	Yale	A	2017-04-12	20170322020	2035	50.5	1
USA	Yale	A	2017-04-12	20170322030	2261.5	12.5	0
